# Supplementary material for: Recycling fluoropolymers to acyl fluorides through shuttle catalysis
Source: Chem Sci. 2026 Jun 29. Online ahead of print. doi: 10.1039/d6sc02698b (PMC13389741; doi:10.1039/d6sc02698b)
Supplement: SC-OLF-D6SC02698B-s001 [file SC-OLF-D6SC02698B-s001.xyz]

15
benzoicacid                                      Eopt   -420.978297
C     2.611016    -0.084919     0.009208
C     1.854883    -1.264772    -0.002197
C     0.455015    -1.199829    -0.010816
C    -0.188720     0.044968    -0.008031
C     0.567413     1.224821     0.003376
C     1.967281     1.159878     0.011996
H     3.679846    -0.134504     0.015789
H     2.346389    -2.215202    -0.004325
H    -0.122309    -2.100674    -0.019524
H     0.075907     2.175252     0.005504
H     2.544605     2.060723     0.020704
C    -1.727036     0.116334    -0.017506
O    -2.305084     1.234111    -0.015005
O    -2.498600    -1.087599    -0.029148
H    -3.334094    -0.936576     0.418895
27
benzoicanhydride                                 Eopt   -765.475222
O    -0.000000     0.000000     0.068298
C     0.000000    -1.167590    -0.757313
C    -0.000000     1.167590    -0.757313
O     0.000000    -1.052130    -2.010405
O    -0.000000     1.052130    -2.010405
C    -0.000000    -2.566292    -0.112928
C    -0.000000    -2.694233     1.276353
C    -0.000111    -3.705226    -0.918147
C     0.000571    -3.960862     1.860197
H     0.000865    -1.796125     1.910895
C    -0.000536    -4.972314    -0.334282
H    -0.000291    -3.604571    -2.013134
C    -0.000057    -5.100302     1.054658
H     0.001205    -4.061786     2.955236
H    -0.001039    -5.870135    -0.969414
H     0.000334    -6.098888     1.515225
C     0.000000     2.566292    -0.112928
C     0.000000     2.694233     1.276353
C     0.000111     3.705226    -0.918147
C    -0.000571     3.960862     1.860197
H    -0.000865     1.796125     1.910895
C     0.000536     4.972314    -0.334282
H     0.000291     3.604571    -2.013134
C     0.000057     5.100302     1.054658
H    -0.001205     4.061786     2.955236
H     0.001039     5.870135    -0.969414
H    -0.000334     6.098888     1.515225
21
benzoicester                                     Eopt   -499.625675
C     2.465527    -1.535567    -0.000174
C     1.119068    -1.170164     0.000429
C     0.762198     0.178119     0.000113
C     1.752017     1.161722     0.000392
C     3.098132     0.796332     0.000268
C     3.454943    -0.552407    -0.000412
H     2.746676    -2.598627    -0.000374
H     0.339270    -1.945507    -0.000161
H     1.470396     2.224730     0.000201
H     3.878461     1.571290     0.000496
H     4.516211    -0.840225    -0.000707
C    -0.724016     0.581564    -0.000109
O    -1.050552     1.796860    -0.000395
O    -1.736483    -0.428292     0.000009
C    -3.026385     0.189004    -0.000050
H    -3.130385     0.797838    -0.873781
H    -3.130354     0.798071     0.873522
C    -4.116187    -0.899081     0.000115
H    -4.012192    -1.507908     0.873851
H    -5.081358    -0.437188     0.000060
H    -4.012212    -1.508155    -0.873451
14
benzoylfluoride                                  Eopt   -444.991459
C    -2.536436    -0.004369    -0.128242
C    -1.839390    -1.209808    -0.041552
C    -0.454613    -1.204436     0.124538
C     0.233895     0.006780     0.202823
C    -0.462994     1.211889     0.115671
C    -1.848311     1.206345    -0.049481
H    -3.628266    -0.008821    -0.258742
H    -2.382278    -2.164140    -0.102909
H     0.094799    -2.154534     0.193506
H     0.079345     2.166635     0.177326
H    -2.397514     2.156511    -0.117966
C     1.762936     0.012360     0.386134
O     2.309275     1.195523    -0.202542
F     2.292132    -1.074711    -0.214470
4
bf3                                              Eopt   -324.667371
B     0.000000     0.000000     0.000000
F    -0.000000     1.460000    -0.000000
F    -1.264397    -0.730000    -0.000000
F     1.264397    -0.730000    -0.000000
19
bf3oet2                                          Eopt   -558.448190
B     0.114240     1.186810    -0.063854
F     1.436326     1.054477    -0.668979
F    -1.079969     1.146098    -0.902786
F    -0.013637     1.359856     1.380204
O    -0.085803    -0.867408     0.363217
C    -1.255268    -0.907328    -0.458767
H    -1.215828    -0.112453    -1.173973
H    -1.299532    -1.845872    -0.970700
C    -2.507747    -0.743540     0.422180
H    -2.463483     0.195004     0.934113
H    -3.382801    -0.773411    -0.192871
H    -2.547187    -1.538415     1.137386
C     1.077214    -1.019496    -0.454806
H     1.116654    -0.224622    -1.170012
H     1.032949    -1.958040    -0.966738
C     2.336637    -0.976505     0.430409
H     2.297197    -1.771379     1.145615
H     3.206866    -1.090305    -0.181678
H     2.380902    -0.037961     0.942341
56
bf3pcy3                                          Eopt  -1372.206665
P     0.051872    -0.213723     0.370930
B    -0.428559    -0.730503     2.167294
F    -0.639069    -2.174323     2.218484
F    -1.656977    -0.045452     2.558668
F     0.646933    -0.362691     3.083532
C     1.583213    -1.067919    -0.116685
C     1.967181    -0.655983    -1.550009
C     2.717352    -0.679999     0.850168
H     1.428742    -2.126063    -0.079094
C     3.262810    -1.379346    -1.962144
H     2.121885     0.402088    -1.587741
H     1.179143    -0.925383    -2.221787
C     4.012928    -1.403261     0.438096
H     2.871973     0.378098     0.812351
H     2.450482    -0.966100     1.846081
C     4.397013    -0.991538    -0.995231
H     3.529746    -1.093301    -2.958078
H     3.108010    -2.437420    -1.924363
H     4.800964    -1.133804     1.109892
H     3.858233    -2.461340     0.475874
H     5.297254    -1.494092    -1.281502
H     4.551727     0.066530    -1.033023
C     0.314384     1.586194     0.307064
C     0.696239     1.998659    -1.126753
C    -0.980671     2.309205     0.721426
H     1.103301     1.855502     0.977831
C     0.918577     3.521564    -1.180915
H    -0.092840     1.729371    -1.797439
H     1.596054     1.496363    -1.414730
C    -0.758164     3.832115     0.667380
H    -1.769723     2.039950     0.050763
H    -1.245958     2.022646     1.717626
C    -0.376363     4.244569    -0.766398
H     1.183794     3.808064    -2.177137
H     1.707668     3.790835    -0.510297
H    -1.657917     4.334526     0.955351
H     0.030957     4.101321     1.338014
H    -0.221733     5.302671    -0.803999
H    -1.165502     3.975396    -1.437029
C    -1.288644    -0.672621    -0.771381
C    -1.509459    -2.195782    -0.717967
C    -2.584936     0.048780    -0.358072
H    -1.022572    -0.385519    -1.767274
C    -2.643664    -2.584251    -1.684471
H    -1.775427    -2.482924     0.277875
H    -0.608792    -2.697069    -1.005177
C    -3.719235    -0.339822    -1.324526
H    -2.850875    -0.238354     0.637774
H    -2.431622     1.107099    -0.395235
C    -3.939951    -1.862983    -1.271065
H    -2.797008    -3.642562    -1.647459
H    -2.377691    -2.297004    -2.680292
H    -4.619916     0.161376    -1.037294
H    -3.453342    -0.052734    -2.320401
H    -4.728060    -2.132958    -1.942565
H    -4.205884    -2.150154    -0.275194
6
ethene                                           Eopt    -78.620097
C     0.000000     0.677600    -0.000000
H     0.924521     1.216266    -0.000000
H    -0.927705     1.210764    -0.000000
C    -0.000000    -0.677600    -0.000000
H    -0.924521    -1.216266    -0.000000
H     0.927705    -1.210764    -0.000000
8
ethylfluoride                                    Eopt   -179.131054
C    -1.103617    -0.513421    -0.000000
H    -2.062807    -0.039233    -0.000000
H    -1.007421    -1.123650     0.873651
H    -1.007421    -1.123650    -0.873651
C     0.000000     0.560651     0.000000
H    -0.096196     1.170880    -0.873651
H    -0.096196     1.170880     0.873651
F     1.210193    -0.037623     0.000000
21
hbf4oet2                                         Eopt   -658.951391
B    -1.315777    -0.487861    -0.009966
F    -1.233027     0.939517    -0.305507
F    -0.222848    -1.187530    -0.678972
F    -1.214530    -0.692957     1.432007
O     1.257452     0.466272     0.306509
C     1.804965    -0.565021    -0.519060
H     1.048176    -0.931758    -1.180630
H     2.618031    -0.169747    -1.091407
C     2.313597    -1.716716     0.367784
H     1.500530    -2.111990     0.940132
H     2.723274    -2.488383    -0.249949
H     3.070385    -1.349979     1.029354
C     0.785151     1.535703    -0.516989
H     0.028362     1.168966    -1.178559
H     1.598217     1.930977    -1.089337
C     0.195522     2.646327     0.372085
H     0.952310     3.013064     1.033655
H    -0.157878     3.446530    -0.244099
H    -0.617545     2.251053     0.944432
F    -2.592703    -1.010474    -0.487391
H     0.527972     0.111634     0.820017
58
hbf4pcy3                                         Eopt  -1472.727674
P    -0.078952    -0.172452    -0.016445
B     1.517563    -2.133414    -2.003609
F     1.665031    -2.659535    -0.649707
F     2.515381    -2.746590    -2.875374
F     0.180425    -2.441361    -2.502438
C    -1.527850    -1.044515     0.656310
C    -2.294538    -0.107674     1.608212
C    -2.452408    -1.471039    -0.499056
H    -1.204588    -1.911782     1.193199
C    -3.520527    -0.845574     2.177468
H    -2.617800     0.759593     1.071324
H    -1.652150     0.188678     2.410966
C    -3.678399    -2.208939     0.070200
H    -2.775670    -0.603772    -1.035944
H    -1.919709    -2.121961    -1.160443
C    -4.445086    -1.272098     1.022103
H    -4.053226    -0.194653     2.838856
H    -3.197264    -1.712841     2.714356
H    -4.320787    -2.505289    -0.732554
H    -3.355137    -3.076206     0.607088
H    -5.296910    -1.784795     1.417625
H    -4.768349    -0.404831     0.485215
C    -0.628800     1.302709    -0.929665
C    -1.395494     2.239553     0.022231
C     0.597191     2.040609    -1.498919
H    -1.271184     1.006353    -1.732420
C    -1.860750     3.487763    -0.750496
H    -0.753110     2.535910     0.824985
H    -2.247318     1.726856     0.417752
C     0.131934     3.288820    -2.271646
H     1.239574     2.336966    -0.696164
H     1.129894     1.389685    -2.160300
C    -0.634760     4.225664    -1.319752
H    -2.393453     4.138687    -0.089115
H    -2.503134     3.191406    -1.553251
H     0.983759     3.801516    -2.667168
H    -0.510450     2.992462    -3.074401
H    -0.958023     5.092927    -1.856647
H     0.007624     4.522022    -0.516997
C     1.013700     0.331626     1.348992
C     1.478952    -0.916588     2.121715
C     2.239693     1.069524     0.779742
H     0.480997     0.982549     2.010374
C     2.403502    -0.490060     3.277086
H     2.011655    -1.567512     1.460333
H     0.627125    -1.429285     2.517233
C     3.164243     1.496053     1.935112
H     2.772396     0.418601     0.118360
H     1.916434     1.936790     0.242848
C     3.629496     0.247839     2.707836
H     2.726762    -1.357326     3.813979
H     1.870799     0.160863     3.938468
H     4.016070     2.008749     1.539594
H     2.631539     2.146976     2.596494
H     4.271878     0.544193     3.510593
H     4.162199    -0.403084     2.046454
F     1.709415    -0.686171    -1.986916
H     0.593149    -0.993709    -0.850900
27
int-s10a                                         Eopt   -737.577481
C    -0.533091    -0.508966     1.566324
H    -1.118975    -1.364672     1.948309
H    -0.887407     0.418769     2.055469
H     0.520719    -0.646907     1.841992
C    -0.547745    -0.408241     0.065171
H    -0.359182    -1.344149    -0.446929
H     0.140292     0.331792    -0.320377
F     2.091595    -1.305448    -0.219714
B     2.772071    -0.053228    -0.124714
F     2.114412     0.872519    -0.984770
F     2.666141     0.414460     1.203871
F     4.100868    -0.210907    -0.499745
O    -1.902027     0.049165    -0.466192
C    -2.013985     1.497066    -0.786269
H    -1.107094     1.701372    -1.351519
H    -2.871543     1.549556    -1.459918
C    -2.159174     2.385415     0.428519
H    -1.306480     2.291838     1.145700
H    -2.171863     3.436199     0.044647
H    -3.122988     2.212591     0.951912
C    -3.118550    -0.644721     0.023408
H    -3.940309    -0.097405    -0.436342
H    -3.158211    -0.520502     1.106287
C    -3.084202    -2.094388    -0.411717
H    -2.289416    -2.651825     0.101485
H    -4.041452    -2.552998    -0.138785
H    -2.946899    -2.183441    -1.498223
64
int-s10b                                         Eopt  -1551.389504
B    -3.895560     0.045991    -1.674606
F    -5.239626     0.176956    -2.064309
F    -3.600716     0.934706    -0.600317
F    -3.638256    -1.277635    -1.237737
C    -0.340807     0.020288    -1.404270
H    -1.308143     0.407613    -1.090810
H    -0.514205    -1.025267    -1.677973
C     0.190158     0.817654    -2.602670
H     0.286520     1.874598    -2.383611
H     1.152212     0.455251    -2.956473
H    -0.531707     0.714577    -3.409922
F    -3.044224     0.349086    -2.761930
P     0.685206    -0.026104     0.098557
C     2.202604    -1.070221    -0.108208
C     2.014638    -2.571256     0.188552
C     2.868129    -0.916090    -1.492066
H     2.881816    -0.667491     0.654644
C     3.378925    -3.276462     0.186801
H     1.375874    -3.017325    -0.579569
H     1.524240    -2.731536     1.148182
C     4.236011    -1.610091    -1.508534
H     2.221231    -1.384977    -2.239755
H     2.979230     0.128897    -1.775933
C     4.113921    -3.092717    -1.144559
H     3.237523    -4.338930     0.402458
H     3.988522    -2.868274     1.002978
H     4.689489    -1.494725    -2.496164
H     4.900533    -1.107587    -0.794973
H     5.103132    -3.558354    -1.099832
H     3.556387    -3.610785    -1.935029
C    -0.321237    -0.756816     1.466701
C    -1.169590     0.241244     2.281217
C    -1.223741    -1.907687     0.971019
H     0.441141    -1.167039     2.141900
C    -1.799335    -0.482442     3.481636
H    -1.960553     0.651882     1.646697
H    -0.564220     1.073335     2.644791
C    -1.831222    -2.640040     2.174393
H    -2.029026    -1.494595     0.359166
H    -0.677390    -2.609377     0.340175
C    -2.649603    -1.677614     3.041046
H    -2.400079     0.226958     4.058311
H    -0.997524    -0.831994     4.146175
H    -2.456885    -3.462091     1.819006
H    -1.026364    -3.086327     2.773543
H    -3.056653    -2.197793     3.913373
H    -3.503330    -1.315722     2.456584
C     1.232316     1.663282     0.619212
C     2.538961     2.165401    -0.025477
C     0.125120     2.727518     0.458548
H     1.427757     1.526297     1.691093
C     2.974955     3.487970     0.622396
H     2.380949     2.323065    -1.095758
H     3.339706     1.433135     0.079842
C     0.557293     4.037658     1.129050
H    -0.046075     2.909691    -0.605641
H    -0.824767     2.390582     0.870010
C     1.877454     4.552823     0.545905
H     3.885496     3.845845     0.133822
H     3.232239     3.302493     1.671742
H    -0.233045     4.783063     1.005955
H     0.667794     3.870849     2.208312
H     2.196337     5.461072     1.064806
H     1.717239     4.830170    -0.502970
70
int-s11                                          Eopt  -1817.217590
B    -1.668951     3.250712    -1.200332
F    -2.240834     2.587763    -2.291520
F    -2.653120     3.819096    -0.390820
F    -0.976143     2.266496    -0.393374
F    -0.736075     4.201713    -1.621655
C    -4.418810    -1.732040    -1.056101
C    -4.104955    -0.579903    -0.338562
C    -2.808759    -0.040456    -0.399859
C    -1.850463    -0.634409    -1.224224
C    -2.188488    -1.759571    -1.992135
C    -3.464377    -2.316021    -1.889951
H    -5.414007    -2.159580    -0.985365
H    -4.859301    -0.097340     0.272580
H     0.911706    -2.341955    -2.085085
H    -1.466502    -2.196319    -2.659683
H    -3.697120    -3.199364    -2.454353
C    -0.446185    -0.173424    -1.297324
O     0.161163     0.053792    -2.311062
P     0.669295    -0.350280     0.247494
C    -0.113652    -0.965898     1.814268
C    -0.909773     0.120760     2.563909
C    -0.916089    -2.273098     1.646927
H     0.770892    -1.210030     2.419446
C    -1.481040    -0.414675     3.884957
H    -1.724296     0.489224     1.937731
H    -0.265715     0.978121     2.777606
C    -1.422575    -2.769225     3.006055
H    -1.769592    -2.105276     0.986656
H    -0.295960    -3.044854     1.190820
C    -2.281126    -1.704961     3.690380
H    -2.108296     0.362132     4.331828
H    -0.660317    -0.601690     4.589074
H    -1.985410    -3.695223     2.863461
H    -0.565741    -3.015099     3.646093
H    -2.653522    -2.069972     4.650760
H    -3.158167    -1.499578     3.065656
C     1.486926     1.255290     0.657760
C     2.494070     1.098639     1.817035
C     2.083966     2.031352    -0.531132
H     0.639571     1.846419     1.010140
C     2.982001     2.481728     2.267387
H     3.347132     0.494807     1.502583
H     2.038505     0.587589     2.665504
C     2.569224     3.404078    -0.048519
H     2.925494     1.487857    -0.957540
H     1.339310     2.154801    -1.310804
C     3.573622     3.278926     1.101931
H     3.714108     2.361560     3.067785
H     2.138644     3.033718     2.690677
H     3.015219     3.939330    -0.888187
H     1.706275     3.991770     0.271830
H     3.886343     4.269509     1.444723
H     4.476906     2.770379     0.741743
C     1.873421    -1.676541    -0.270036
C     1.210378    -2.777585    -1.128901
C     3.136179    -1.163666    -0.987310
H     2.179817    -2.113931     0.690179
C     2.181931    -3.935877    -1.390297
H    -2.576142     0.870637     0.119495
H     0.305860    -3.161377    -0.655867
C     4.118189    -2.324402    -1.201161
H     2.843576    -0.742491    -1.960159
H     3.624427    -0.365825    -0.420831
C     3.491727    -3.453891    -2.022586
H     1.692677    -4.669694    -2.042923
H     2.398524    -4.450128    -0.442862
H     5.025089    -1.951745    -1.687487
H     4.425013    -2.711902    -0.218428
H     4.196801    -4.288609    -2.102744
H     3.297724    -3.101978    -3.045035
70
int-s12                                          Eopt  -1817.171897
B    -3.886356     2.947555    -0.535040
F    -4.568603     2.430059    -1.542132
F    -4.091913     2.496582     0.690439
F    -2.074306     1.359137    -0.841342
F    -3.107890     3.989441    -0.730515
C    -3.058113    -3.458441    -0.129065
C    -3.342722    -2.294726     0.583894
C    -2.935277    -1.059844     0.093999
C    -2.243142    -0.991797    -1.119479
C    -1.965763    -2.159553    -1.840544
C    -2.369136    -3.390316    -1.340967
H    -3.369300    -4.420794     0.262154
H    -3.876465    -2.350018     1.524749
H     1.164626    -1.268169    -2.531424
H    -1.425364    -2.088703    -2.775362
H    -2.145196    -4.297189    -1.891207
C    -1.787243     0.283894    -1.683289
O    -1.290492     0.511013    -2.736896
P     0.921867    -0.053852     0.159768
C     0.921660    -1.199354     1.661289
C    -0.111701    -0.711702     2.693374
C     0.628560    -2.656008     1.260299
H     1.915878    -1.170796     2.123414
C    -0.224095    -1.649806     3.901346
H    -1.089355    -0.637054     2.205159
H     0.140561     0.291384     3.042837
C     0.500783    -3.586917     2.473486
H    -0.299963    -2.690838     0.681083
H     1.421438    -3.031120     0.611406
C    -0.543324    -3.082831     3.471332
H    -0.989798    -1.275886     4.587906
H     0.723379    -1.641974     4.453698
H     0.248938    -4.596770     2.133639
H     1.472681    -3.658546     2.977290
H    -0.589930    -3.743249     4.343109
H    -1.533638    -3.106959     3.001277
C     1.493667     1.548850     0.962436
C     2.839368     1.541604     1.705449
C     1.374802     2.744612    -0.001163
H     0.712213     1.705595     1.716569
C     3.095814     2.881772     2.411720
H     3.656527     1.349555     1.003431
H     2.865123     0.730229     2.437361
C     1.630173     4.070149     0.728090
H     2.096872     2.647827    -0.814173
H     0.384113     2.744832    -0.461838
C     2.988049     4.061718     1.440169
H     4.082155     2.869143     2.887712
H     2.359952     3.010295     3.215559
H     1.577053     4.902052     0.019766
H     0.836153     4.235731     1.467530
H     3.147975     5.005903     1.971615
H     3.786720     3.983776     0.690796
C     2.375495    -0.733722    -0.834960
C     1.839650    -1.780364    -1.836243
C     3.160734     0.325109    -1.628454
H     3.067666    -1.225836    -0.138732
C     2.973834    -2.444568    -2.625314
H    -3.143252    -0.155419     0.647857
H     1.239572    -2.539218    -1.334633
C     4.306490    -0.308102    -2.430270
H     2.475986     0.835602    -2.316191
H     3.569397     1.088578    -0.968276
C     3.807925    -1.403404    -3.377995
H     2.561994    -3.179981    -3.325372
H     3.619988    -2.997818    -1.930794
H     4.834549     0.468791    -2.993201
H     5.034136    -0.737537    -1.729282
H     4.652106    -1.881263    -3.885036
H     3.187683    -0.946755    -4.159440
40
int-s13a                                         Eopt  -1058.062863
C     5.781418    -0.809626     0.006375
C     5.334550     0.511561     0.008081
C     3.969754     0.787830     0.003460
C     3.042806    -0.259516    -0.002673
C     3.495841    -1.582563    -0.004486
C     4.859542    -1.857302    -0.000067
H     6.844574    -1.022390     0.010094
H     6.049449     1.326386     0.013297
H     3.610786     1.808323     0.005000
H     2.765235    -2.381433    -0.009217
H     5.205495    -2.884634    -0.001557
C     1.566390    -0.001269    -0.005655
O     0.752323    -0.912933    -0.006237
O     1.268421     1.283667    -0.006868
B    -0.108336     1.830507     0.000860
F     0.004953     3.220777     0.000998
F    -0.812880     1.406386     1.158834
F    -0.826560     1.408716    -1.149696
O    -3.460623    -0.494664     0.003740
C    -3.749407     0.286702    -1.245114
H    -4.708956     0.757314    -1.040574
H    -2.957903     1.033148    -1.329124
C    -3.829568    -0.642772    -2.431360
H    -4.561653    -1.433180    -2.271861
H    -4.146843    -0.052124    -3.292596
H    -2.865234    -1.081523    -2.678157
C    -3.763530     0.268410     1.257046
H    -4.720627     0.730773     1.049354
H    -2.982645     1.014592     1.352435
C    -3.840309    -0.664066     2.432244
H    -2.885787    -1.124573     2.645208
H    -4.116912    -0.072529     3.306575
H    -4.588779    -1.433805     2.282983
C    -2.101843    -1.184244    -0.002556
H    -1.578190    -0.790305    -0.866542
H    -1.584845    -0.803057     0.866521
C    -2.282368    -2.673745    -0.015735
H    -2.807327    -3.027941     0.869211
H    -2.812479    -3.012320    -0.904958
H    -1.285909    -3.111124    -0.024058
77
int-s13b                                         Eopt  -1871.867498
C     7.149787    -1.526537    -1.039611
C     6.800794    -0.178972    -0.973208
C     5.460685     0.202463    -0.970952
C     4.458976    -0.768324    -1.053574
C     4.814919    -2.120168    -1.137223
C     6.152023    -2.499369    -1.117608
H     8.193698    -1.818976    -1.033469
H     7.572845     0.579835    -0.918488
H     5.195908     1.248242    -0.907088
H     4.029622    -2.860578    -1.221472
H     6.417194    -3.549164    -1.171052
C     3.001447    -0.429124    -1.141931
O     2.239485    -1.179654    -1.735783
O     2.537640     0.694373    -0.622065
B     2.969475     1.506108     0.553220
F     3.811487     2.554023     0.144513
F     3.596796     0.699989     1.512703
F     1.781014     2.054465     1.087529
C    -0.616391    -0.467109    -1.054933
H    -0.415834    -1.539200    -0.955126
H     0.264671     0.030823    -0.638799
C    -0.748690    -0.093190    -2.537743
H    -1.591704    -0.565267    -3.032061
H    -0.803029     0.974735    -2.692073
H     0.172805    -0.440300    -3.010748
P    -2.003353    -0.099248     0.040443
C    -2.517699     1.670809    -0.095399
C    -1.299391     2.607393    -0.249329
C    -3.566573     1.963447    -1.186198
H    -2.990363     1.871033     0.875520
C    -1.744256     4.072177    -0.185290
H    -0.829609     2.426591    -1.218682
H    -0.534737     2.412958     0.499505
C    -3.995550     3.435984    -1.128118
H    -3.135234     1.755944    -2.170881
H    -4.444414     1.323929    -1.073690
C    -2.797705     4.382120    -1.251909
H    -0.871195     4.716185    -0.305385
H    -2.156077     4.283060     0.808325
H    -4.725726     3.631283    -1.917354
H    -4.505237     3.620081    -0.175287
H    -3.128439     5.421326    -1.171299
H    -2.348340     4.270435    -2.245668
C    -1.467253    -0.412986     1.791244
C    -0.492072    -1.606927     1.876486
C    -0.870081     0.796190     2.536208
H    -2.404822    -0.678617     2.296853
C    -0.191821    -1.970792     3.336339
H     0.439908    -1.330374     1.378112
H    -0.884633    -2.480289     1.355737
C    -0.638719     0.427308     4.008846
H     0.088099     1.071407     2.086037
H    -1.525819     1.668017     2.473351
C     0.318246    -0.763160     4.131223
H     0.548756    -2.773120     3.354867
H    -1.098648    -2.366815     3.806098
H    -0.235849     1.297689     4.538694
H    -1.602952     0.183890     4.480911
H     0.454335    -1.034504     5.182863
H     1.302461    -0.465287     3.747461
C    -3.488112    -1.170979    -0.260825
C    -3.784763    -1.389588    -1.758449
C    -3.436566    -2.541657     0.444972
H    -4.315437    -0.598531     0.182310
C    -5.125441    -2.110130    -1.945823
H    -2.987894    -2.008809    -2.181523
H    -3.786755    -0.451680    -2.311624
C    -4.765764    -3.289087     0.268480
H    -2.627886    -3.137602     0.010293
H    -3.223463    -2.436340     1.508398
C    -5.142120    -3.451555    -1.207177
H    -5.303563    -2.264492    -3.014816
H    -5.937765    -1.468651    -1.579721
H    -4.688307    -4.269488     0.745407
H    -5.556258    -2.743690     0.795727
H    -6.123736    -3.924702    -1.297648
H    -4.421792    -4.126274    -1.686162
40
int-s14a                                         Eopt  -1058.074806
C    -5.652715    -0.638279     0.034769
C    -5.140622     0.658763    -0.004937
C    -3.766879     0.864290    -0.028514
C    -2.898539    -0.236217    -0.013570
C    -3.415753    -1.538651     0.023970
C    -4.790457    -1.734958     0.048334
H    -6.724949    -0.794365     0.055070
H    -5.813080     1.507637    -0.017920
H    -3.359069     1.865803    -0.056761
H    -2.741033    -2.382907     0.039073
H    -5.191552    -2.740287     0.081075
C    -1.441146    -0.004456    -0.009515
O    -0.720226    -1.080653    -0.048624
O    -1.026795     1.174953     0.042816
B     0.341749     2.001336    -0.029440
F    -0.084252     3.304055    -0.065142
F     0.980193     1.610617    -1.195086
F     1.052966     1.691793     1.113088
O     3.802509    -0.701716     0.003582
C     4.080804     0.090182     1.158938
H     5.121800     0.441887     1.112700
H     3.426842     0.971969     1.168520
C     3.868094    -0.758631     2.399011
H     4.437772    -1.691894     2.325138
H     4.212258    -0.214692     3.285814
H     2.811736    -1.005449     2.540167
C     4.025217     0.003061    -1.215498
H     5.058424     0.367530    -1.234386
H     3.361388     0.873384    -1.267401
C     3.781120    -0.950957    -2.368588
H     2.710273    -1.180855    -2.476475
H     4.146967    -0.518421    -3.313731
H     4.320124    -1.895331    -2.187289
C     0.740476    -1.149320     0.123419
H     0.944053    -0.761294     1.124749
H     1.203286    -0.508663    -0.612368
C     1.085276    -2.607159     0.011717
H     0.863993    -3.004320    -1.003542
H     2.168854    -2.719506     0.227048
H     0.499856    -3.201756     0.742563
40
int-s14b                                         Eopt  -1058.074806
C    -5.652715    -0.638279     0.034769
C    -5.140622     0.658763    -0.004937
C    -3.766879     0.864290    -0.028514
C    -2.898539    -0.236217    -0.013570
C    -3.415753    -1.538651     0.023970
C    -4.790457    -1.734958     0.048334
H    -6.724949    -0.794365     0.055070
H    -5.813080     1.507637    -0.017920
H    -3.359069     1.865803    -0.056761
H    -2.741033    -2.382907     0.039073
H    -5.191552    -2.740287     0.081075
C    -1.441146    -0.004456    -0.009515
O    -0.720226    -1.080653    -0.048624
O    -1.026795     1.174953     0.042816
B     0.341749     2.001336    -0.029440
F    -0.084252     3.304055    -0.065142
F     0.980193     1.610617    -1.195086
F     1.052966     1.691793     1.113088
O     3.802509    -0.701716     0.003582
C     4.080804     0.090182     1.158938
H     5.121800     0.441887     1.112700
H     3.426842     0.971969     1.168520
C     3.868094    -0.758631     2.399011
H     4.437772    -1.691894     2.325138
H     4.212258    -0.214692     3.285814
H     2.811736    -1.005449     2.540167
C     4.025217     0.003061    -1.215498
H     5.058424     0.367530    -1.234386
H     3.361388     0.873384    -1.267401
C     3.781120    -0.950957    -2.368588
H     2.710273    -1.180855    -2.476475
H     4.146967    -0.518421    -3.313731
H     4.320124    -1.895331    -2.187289
C     0.740476    -1.149320     0.123419
H     0.944053    -0.761294     1.124749
H     1.203286    -0.508663    -0.612368
C     1.085276    -2.607159     0.011717
H     0.863993    -3.004320    -1.003542
H     2.168854    -2.719506     0.227048
H     0.499856    -3.201756     0.742563
27
int-s15                                          Eopt   -924.815229
C     5.013166    -0.568882     0.079970
C     4.500386     0.728853     0.139159
C     3.129538     0.935868     0.085311
C     2.267692    -0.166531    -0.025887
C     2.783291    -1.469365    -0.083357
C     4.156415    -1.664777    -0.031501
H     6.084587    -0.727546     0.118423
H     5.170540     1.574443     0.231662
H     2.721887     1.936655     0.136481
H     2.106519    -2.308114    -0.178701
H     4.558302    -2.669149    -0.087937
C     0.826030     0.035065    -0.090750
O     0.062705    -0.988752    -0.081434
O     0.424659     1.260061    -0.145260
C    -1.045117     3.151053    -0.021963
H    -0.514111     3.538649     0.848236
H    -2.086844     3.464011     0.037304
H    -0.605690     3.577725    -0.921153
C    -1.009172     1.646841    -0.052679
H    -1.529681     1.243709    -0.919544
H    -1.409778     1.194432     0.853564
F    -3.776807     0.614696    -0.406233
B    -3.508699    -0.666791     0.077870
F    -4.522941    -1.564438    -0.198351
F    -3.154729    -0.636733     1.429420
F    -2.281709    -1.137127    -0.650512
H    -0.958859    -0.917673    -0.252866
12
int-s1a                                          Eopt   -503.807047
C    -1.411717     1.294842    -0.112727
H    -2.166456     2.069983     0.047569
H    -1.039672     1.383915    -1.135081
H    -0.589458     1.467110     0.583773
C    -2.043697    -0.052794     0.115767
H    -2.390091    -0.194514     1.139101
H    -2.848226    -0.271414    -0.585307
F    -1.062930    -1.083796    -0.107292
B     1.159936    -0.041276     0.020548
F     1.742958     1.133446    -0.174830
F     0.989686    -0.868076    -0.998665
F     0.993254    -0.481684     1.261783
27
int-s1b                                          Eopt   -737.563744
O     2.131156     0.314859     0.161969
C     3.537911     0.108996     0.257330
H     3.892119     0.463104     1.236585
H     4.063742     0.686444    -0.513549
C     3.821824    -1.371325     0.088162
H     3.470769    -1.721774    -0.885441
H     4.896933    -1.558346     0.153324
H     3.321485    -1.952788     0.866176
C     1.710248     1.643747     0.462912
H     0.627469     1.579797     0.590233
H     2.142720     1.954746     1.424746
C     2.048990     2.657792    -0.624677
H     1.617376     3.629932    -0.369644
H     3.126920     2.792924    -0.738132
H     1.636031     2.340662    -1.585667
C     0.877018    -1.609403    -0.393817
H     1.736090    -2.253184    -0.183913
H     0.987855    -0.690123     0.185311
H     0.885887    -1.361821    -1.457478
C    -0.393834    -2.333164    -0.019006
H    -0.536174    -3.245571    -0.601396
H    -0.433951    -2.572193     1.045503
F    -1.514590    -1.505934    -0.287676
B    -3.264567     0.573840     0.109414
F    -2.667618     1.406012    -0.720658
F    -2.971411     0.601110     1.394402
F    -4.154673    -0.285603    -0.345502
27
int-s1c                                          Eopt   -737.564408
O     2.807268     0.005131     0.260926
C     2.719513     1.233481    -0.455569
H     1.958573     1.145092    -1.247082
H     3.677843     1.461556    -0.942922
C     2.357418     2.335298     0.524016
H     3.115587     2.423931     1.301625
H     2.277491     3.294449     0.010238
H     1.398790     2.128448     1.001576
C     3.240084    -1.107219    -0.519829
H     2.928006    -1.991889     0.041155
H     2.706246    -1.117637    -1.480748
C     4.749360    -1.134415    -0.736435
H     5.036458    -2.050879    -1.255463
H     5.089041    -0.292432    -1.339128
H     5.269862    -1.105920     0.221709
C     0.031679    -0.964943     1.800283
H     1.101143    -0.756495     1.663975
H    -0.114267    -2.045341     1.815389
H    -0.277898    -0.548453     2.756352
C    -0.719545    -0.331854     0.666230
H    -0.618340     0.749837     0.629774
H    -0.493351    -0.769228    -0.303341
F    -2.145045    -0.574938     0.870690
B    -3.385677     0.096596    -0.552770
F    -2.998197     1.372967    -0.481724
F    -2.887249    -0.660555    -1.532999
F    -4.509065    -0.274268     0.047495
64
int-s1d                                          Eopt  -1551.313541
C    -2.011633    -0.516704     3.441350
H    -2.496361    -1.469811     3.661927
H    -1.905659     0.040924     4.376662
H    -1.015301    -0.692090     3.033148
C    -2.836081     0.298398     2.483359
H    -3.840885     0.509693     2.849535
H    -2.342838     1.221732     2.182148
F    -3.018107    -0.455543     1.269484
B    -4.292407     0.231452    -0.376491
F    -3.535725    -0.333313    -1.305943
F    -4.134530     1.519420    -0.094249
F    -5.373301    -0.398696     0.061136
P     0.914082     0.011436     0.686495
C     0.746387     1.532636    -0.400120
C    -0.731595     1.882050    -0.638544
C     1.471040     2.722496     0.254634
H     1.209566     1.338729    -1.373334
C    -0.887051     3.167371    -1.460661
H    -1.230667     2.013407     0.329333
H    -1.244418     1.063217    -1.144943
C     1.325104     4.004680    -0.574017
H     1.048228     2.885898     1.253891
H     2.529762     2.494336     0.402545
C    -0.148947     4.345221    -0.816691
H    -1.949480     3.401286    -1.580839
H    -0.485721     2.997294    -2.467871
H     1.830446     4.834494    -0.069336
H     1.829157     3.869357    -1.539477
H    -0.236594     5.238545    -1.443126
H    -0.624080     4.585769     0.143190
C    -0.075273    -1.273824    -0.258451
C     0.275308    -1.504466    -1.735199
C    -0.084430    -2.610480     0.504115
H    -1.096858    -0.884674    -0.210739
C    -0.698064    -2.497506    -2.386607
H     1.292173    -1.905805    -1.809574
H     0.265831    -0.560001    -2.286092
C    -1.053116    -3.610042    -0.141604
H     0.924373    -3.042304     0.508051
H    -0.357976    -2.444356     1.549771
C    -0.730589    -3.826998    -1.624413
H    -0.417050    -2.665942    -3.431570
H    -1.702826    -2.059385    -2.394377
H    -1.022865    -4.562916     0.397025
H    -2.075018    -3.223648    -0.046006
H    -1.460535    -4.506368    -2.075947
H     0.249185    -4.314893    -1.711295
C     2.699294    -0.547415     0.412919
C     3.402515    -0.087240    -0.874840
C     3.559307    -0.201966     1.643678
H     2.621579    -1.641599     0.373997
C     4.810820    -0.688012    -0.987208
H     3.488517     1.004416    -0.875869
H     2.814368    -0.353834    -1.754245
C     4.973351    -0.785507     1.532408
H     3.624041     0.888511     1.745947
H     3.068917    -0.566717     2.550658
C     5.664952    -0.345385     0.237797
H     5.295706    -0.330284    -1.901508
H     4.730825    -1.778802    -1.079331
H     5.569829    -0.491881     2.402307
H     4.908912    -1.881196     1.550659
H     6.652656    -0.810126     0.156304
H     5.829045     0.739577     0.268115
64
int-s1e                                          Eopt  -1551.311268
C    -1.574599    -1.542442    -1.100628
H    -0.641235    -0.938448    -0.751076
H    -1.542510    -1.735914    -2.161534
H    -1.639787    -2.527011    -0.538828
C    -2.820903    -0.768546    -0.810793
H    -3.016197    -0.776579     0.219442
H    -2.632203     0.269749    -1.119951
F    -3.823476    -1.352770    -1.515316
B    -5.790738    -0.766896    -0.587454
F    -6.641228     0.049832    -1.401916
F    -5.698502    -0.028611     0.638857
F    -6.544676    -1.924842    -0.277969
P     1.081665     0.176448    -0.105836
C     0.935048     1.941996     0.334605
C     0.368655     2.764218    -0.849480
C     0.063210     2.193025     1.612074
H     1.875957     2.172507     0.525830
C     0.312087     4.288421    -0.482410
H    -0.629661     2.419391    -1.096150
H     1.002509     2.622671    -1.682127
C     0.014521     3.729665     1.939165
H    -0.943134     1.831921     1.452508
H     0.497051     1.674193     2.425912
C    -0.595870     4.484862     0.747224
H    -0.099100     4.828565    -1.309063
H     1.291321     4.652989    -0.255943
H    -0.601771     3.880078     2.801756
H     0.999956     4.103032     2.125577
H    -0.648369     5.542964     0.983994
H    -1.568715     4.125468     0.544306
C     2.198481     0.010361    -1.485507
C     3.590519     0.606253    -1.157096
C     2.345537    -1.475962    -1.821498
H     1.757487     0.477804    -2.317638
C     4.514464     0.445125    -2.391452
H     4.024741     0.085919    -0.315644
H     3.475313     1.633854    -0.921106
C     3.245021    -1.629299    -3.038094
H     2.756324    -1.991244    -0.998922
H     1.367490    -1.883216    -2.050386
C     4.625707    -1.076909    -2.734304
H     5.486759     0.825405    -2.180446
H     4.092044     0.951624    -3.228548
H     3.307667    -2.673470    -3.278702
H     2.805708    -1.111402    -3.873046
H     5.258589    -1.193652    -3.587408
H     5.049267    -1.587210    -1.897800
C     1.799262    -0.625240     1.377463
C     0.929316    -0.434023     2.632168
C     1.964283    -2.139257     1.091422
H     2.710505    -0.233619     1.568927
C     1.567858    -1.151732     3.844218
H    -0.058622    -0.838444     2.475136
H     0.874885     0.597634     2.828889
C     2.585109    -2.854546     2.289201
H     1.010643    -2.576529     0.889345
H     2.606509    -2.258243     0.251004
C     1.662713    -2.677413     3.512486
H     0.942280    -1.027585     4.706807
H     2.537273    -0.773364     4.037404
H     2.662895    -3.904858     2.057750
H     3.550826    -2.465463     2.490500
H     2.094510    -3.182953     4.351419
H     0.699938    -3.052619     3.307130
21
int-s2a                                          Eopt   -658.951391
B    -1.315777    -0.487861    -0.009966
F    -1.233027     0.939517    -0.305507
F    -0.222848    -1.187530    -0.678972
F    -1.214530    -0.692957     1.432007
O     1.257452     0.466272     0.306509
C     1.804965    -0.565021    -0.519060
H     1.048176    -0.931758    -1.180630
H     2.618031    -0.169747    -1.091407
C     2.313597    -1.716716     0.367784
H     1.500530    -2.111990     0.940132
H     2.723274    -2.488383    -0.249949
H     3.070385    -1.349979     1.029354
C     0.785151     1.535703    -0.516989
H     0.028362     1.168966    -1.178559
H     1.598217     1.930977    -1.089337
C     0.195522     2.646327     0.372085
H     0.952310     3.013064     1.033655
H    -0.157878     3.446530    -0.244099
H    -0.617545     2.251053     0.944432
F    -2.592703    -1.010474    -0.487391
H     0.527972     0.111634     0.820017
58
int-s2b                                          Eopt  -1472.727674
P    -0.078952    -0.172452    -0.016445
B     1.517563    -2.133414    -2.003609
F     1.665031    -2.659535    -0.649707
F     2.515381    -2.746590    -2.875374
F     0.180425    -2.441361    -2.502438
C    -1.527850    -1.044515     0.656310
C    -2.294538    -0.107674     1.608212
C    -2.452408    -1.471039    -0.499056
H    -1.204588    -1.911782     1.193199
C    -3.520527    -0.845574     2.177468
H    -2.617800     0.759593     1.071324
H    -1.652150     0.188678     2.410966
C    -3.678399    -2.208939     0.070200
H    -2.775670    -0.603772    -1.035944
H    -1.919709    -2.121961    -1.160443
C    -4.445086    -1.272098     1.022103
H    -4.053226    -0.194653     2.838856
H    -3.197264    -1.712841     2.714356
H    -4.320787    -2.505289    -0.732554
H    -3.355137    -3.076206     0.607088
H    -5.296910    -1.784795     1.417625
H    -4.768349    -0.404831     0.485215
C    -0.628800     1.302709    -0.929665
C    -1.395494     2.239553     0.022231
C     0.597191     2.040609    -1.498919
H    -1.271184     1.006353    -1.732420
C    -1.860750     3.487763    -0.750496
H    -0.753110     2.535910     0.824985
H    -2.247318     1.726856     0.417752
C     0.131934     3.288820    -2.271646
H     1.239574     2.336966    -0.696164
H     1.129894     1.389685    -2.160300
C    -0.634760     4.225664    -1.319752
H    -2.393453     4.138687    -0.089115
H    -2.503134     3.191406    -1.553251
H     0.983759     3.801516    -2.667168
H    -0.510450     2.992462    -3.074401
H    -0.958023     5.092927    -1.856647
H     0.007624     4.522022    -0.516997
C     1.013700     0.331626     1.348992
C     1.478952    -0.916588     2.121715
C     2.239693     1.069524     0.779742
H     0.480997     0.982549     2.010374
C     2.403502    -0.490060     3.277086
H     2.011655    -1.567512     1.460333
H     0.627125    -1.429285     2.517233
C     3.164243     1.496053     1.935112
H     2.772396     0.418601     0.118360
H     1.916434     1.936790     0.242848
C     3.629496     0.247839     2.707836
H     2.726762    -1.357326     3.813979
H     1.870799     0.160863     3.938468
H     4.016070     2.008749     1.539594
H     2.631539     2.146976     2.596494
H     4.271878     0.544193     3.510593
H     4.162199    -0.403084     2.046454
F     1.709415    -0.686171    -1.986916
H     0.593149    -0.993709    -0.850900
33                                           Eopt  -1190.656100
int-s4
B     0.093187     2.295066    -0.357638
F     0.156973     3.679241    -0.465488
F     0.142452     1.893374     1.001138
F    -1.100910     1.796605    -0.939382
F     1.188406     1.691036    -1.044597
O    -0.030062    -0.808163    -0.252035
C    -1.265827    -0.892161    -0.960356
C     1.140528    -0.859838    -0.852223
O    -1.263038    -1.122052    -2.146851
O     1.243546    -1.034363    -2.117127
C    -2.404088    -0.768929    -0.068905
C    -2.278153    -0.248053     1.226693
C    -3.656006    -1.165775    -0.563494
C    -3.407626    -0.141995     2.026057
H    -1.322495     0.117528     1.572120
C    -4.775183    -1.062658     0.248426
H    -3.733319    -1.550139    -1.572202
C    -4.650273    -0.552829     1.542491
H    -3.323150     0.276336     3.021096
H    -5.743662    -1.371939    -0.124114
H    -5.527748    -0.465915     2.172409
C     2.312839    -0.814542    -0.021897
C     2.198098    -0.495955     1.341340
C     3.569252    -1.071772    -0.597588
C     3.340581    -0.449160     2.123649
H     1.232435    -0.248721     1.755746
C     4.702070    -1.025830     0.197679
H     3.642759    -1.301963    -1.651806
C     4.587402    -0.716194     1.555298
H     3.265060    -0.190435     3.171921
H     5.674416    -1.223877    -0.234851
H     5.477529    -0.674320     2.171804
H     0.324687    -1.073428    -2.513886
33
int-s3                                          Eopt  -1190.637481
B     0.307613     2.696580    -0.762090
F    -0.400675     3.777438    -0.503229
F     0.000213     1.939032    -1.803177
F     1.403061     2.436774    -0.071459
F    -1.096649     1.411165     0.799165
O    -0.000328    -0.526492     0.494935
C     1.189041    -0.346955     1.136436
C    -1.203370     0.001169     1.056218
O     1.271397     0.120182     2.255104
O    -1.335046    -0.186320     2.381958
C     2.333930    -0.796272     0.320807
C     2.168630    -1.275414    -0.984242
C     3.612634    -0.719601     0.885205
C     3.280384    -1.676423    -1.716315
H     1.178720    -1.328154    -1.415549
C     4.719125    -1.122373     0.148624
H     3.720823    -0.342111     1.893693
C     4.553593    -1.600767    -1.151882
H     3.155198    -2.046268    -2.726700
H     5.709080    -1.063178     0.584240
H     5.417886    -1.913528    -1.726101
C    -2.365483    -0.537886     0.268736
C    -2.361969    -0.420784    -1.122897
C    -3.437507    -1.142528     0.921035
C    -3.434432    -0.911812    -1.859217
H    -1.528165     0.052069    -1.624128
C    -4.510458    -1.631561     0.178009
H    -3.428983    -1.229163     1.998796
C    -4.510484    -1.517844    -1.209940
H    -3.432420    -0.819651    -2.938738
H    -5.344285    -2.101484     0.685705
H    -5.345673    -1.899247    -1.785667
H    -0.483789     0.063489     2.793783
48
int-s5a                                          Eopt  -1424.440487
B     2.186544    -0.106735     1.764031
F     2.278367    -1.466171     2.076029
F     2.462563     0.685900     2.895193
F     3.092407     0.228171     0.728505
O     0.527076     3.290744    -0.477094
C     0.936673     3.561495    -1.867448
H     1.374845     4.567273    -1.823732
H     1.696986     2.812271    -2.124841
C    -0.276125     3.488395    -2.767005
H    -1.050468     4.178732    -2.426808
H     0.030661     3.781822    -3.777199
H    -0.676774     2.474947    -2.818087
C     1.621599     3.207494     0.536463
H     2.279130     4.039192     0.280923
H     2.123647     2.255215     0.378696
C     1.010734     3.334500     1.906986
H     0.198972     2.607850     2.036854
H     1.788184     3.064381     2.647752
H     0.646696     4.353370     2.098273
F     0.861989     0.190526     1.306985
H    -0.108317     2.500748    -0.366766
O    -0.893982    -0.458012    -1.061055
C    -1.632364     0.440690    -0.396477
C     0.493682    -0.438405    -1.327836
O    -1.284603     1.581645    -0.131927
O     1.024003     0.537133    -1.774655
C    -2.937434    -0.123567    -0.002819
C    -3.360104    -1.369641    -0.485236
C    -3.735011     0.587452     0.900838
C    -4.574938    -1.896168    -0.066850
H    -2.738635    -1.914249    -1.181086
C    -4.941841     0.047206     1.327467
H    -3.391046     1.543615     1.272285
C    -5.362539    -1.192156     0.843922
H    -4.902266    -2.857284    -0.442732
H    -5.552731     0.586348     2.040520
H    -6.303899    -1.610910     1.178614
C     1.056532    -1.768466    -1.064388
C     0.343462    -2.710238    -0.311143
C     2.328715    -2.080314    -1.558663
C     0.897463    -3.958441    -0.062674
H    -0.623633    -2.456092     0.096465
C     2.869238    -3.338541    -1.321394
H     2.879330    -1.332647    -2.115105
C     2.156962    -4.275664    -0.572614
H     0.353053    -4.676481     0.536723
H     3.849526    -3.586788    -1.705246
H     2.587920    -5.249334    -0.375003
85
int-s5b                                          Eopt  -2238.227371
O    -2.400095     0.155640    -0.929408
C    -1.467771     1.174731    -0.725245
C    -2.459136    -0.914090    -0.066180
O    -0.301805     0.943704    -0.556288
O    -1.772119    -0.987710     0.923548
C    -2.089818     2.512884    -0.781489
C    -3.467567     2.680251    -0.966191
C    -1.261942     3.631083    -0.605008
C    -4.009055     3.961730    -0.976396
H    -4.114986     1.822845    -1.064979
C    -1.810838     4.906074    -0.612238
H    -0.199064     3.482054    -0.462171
C    -3.185294     5.071577    -0.801033
H    -5.077048     4.085877    -1.104550
H    -1.173171     5.771024    -0.473494
H    -3.612539     6.067774    -0.804793
C    -3.481656    -1.897607    -0.469837
C    -4.346275    -1.673869    -1.545381
C    -3.610534    -3.056966     0.303974
C    -5.332038    -2.607636    -1.843145
H    -4.261471    -0.765119    -2.123551
C    -4.595063    -3.987307     0.001459
H    -2.938067    -3.208992     1.138057
C    -5.457709    -3.761898    -1.072304
H    -6.013054    -2.426563    -2.665532
H    -4.697806    -4.882530     0.603052
H    -6.234251    -4.482374    -1.301553
B    -5.929558     0.674558     0.944592
F    -6.178050     1.029283    -0.392180
F    -6.475234    -0.580153     1.239912
F    -4.513856     0.627640     1.153109
F    -6.461452     1.655206     1.815558
P     3.208911    -0.052781     0.124300
C     4.266330     1.405167     0.413978
C     5.711155     1.046051     0.797532
C     4.218098     2.366513    -0.787091
H     3.784653     1.912080     1.254046
C     6.494685     2.327616     1.113857
H     6.197811     0.520006    -0.032012
H     5.730111     0.374900     1.660921
C     5.006343     3.640444    -0.462041
H     4.653833     1.889560    -1.672725
H     3.184146     2.618103    -1.023564
C     6.448505     3.318794    -0.054969
H     7.529904     2.072606     1.358510
H     6.060858     2.795334     2.004547
H     4.992549     4.304758    -1.330183
H     4.497915     4.165800     0.352656
H     6.977802     4.237366     0.214061
H     6.980591     2.888505    -0.913588
C     3.756905    -0.993364    -1.357169
C     4.783443    -2.095825    -1.036698
C     2.555552    -1.538149    -2.157146
H     4.253257    -0.237623    -1.977145
C     5.246992    -2.783941    -2.326895
H     4.327598    -2.841660    -0.378116
H     5.642338    -1.682355    -0.502188
C     3.039477    -2.233597    -3.434154
H     1.993707    -2.249272    -1.544691
H     1.862068    -0.731126    -2.402095
C     4.061397    -3.333507    -3.127422
H     5.947854    -3.586225    -2.079578
H     5.798066    -2.061293    -2.941215
H     2.180019    -2.646177    -3.969195
H     3.495762    -1.488620    -4.097934
H     4.414790    -3.791252    -4.055663
H     3.573783    -4.128722    -2.549768
C     3.076044    -1.101331     1.621970
C     2.742669    -0.240248     2.857894
C     2.035012    -2.221489     1.418728
H     4.066930    -1.551863     1.755442
C     2.604648    -1.115625     4.107864
H     1.810271     0.300462     2.686897
H     3.513327     0.516106     3.019303
C     1.896229    -3.073890     2.686084
H     1.072271    -1.768880     1.168472
H     2.314451    -2.859166     0.577256
C     1.558706    -2.215758     3.908411
H     2.336513    -0.479743     4.955333
H     3.573544    -1.573242     4.345730
H     1.126035    -3.833515     2.523390
H     2.835755    -3.611032     2.867716
H     1.489626    -2.842070     4.802617
H     0.574880    -1.752641     3.767559
H     1.927090     0.414058    -0.165483
48
int-s6a                                          Eopt  -1424.422476
B    -2.024370     1.271625     1.768603
F    -1.231787     2.288859     2.310917
F    -2.751649     0.603530     2.745003
F    -2.881665     1.806056     0.773254
O    -1.968377    -2.770204    -0.505864
C    -2.525424    -2.872148    -1.820140
H    -3.235654    -3.706886    -1.831688
H    -3.079399    -1.956037    -2.050303
C    -1.403949    -3.095044    -2.814495
H    -0.860385    -4.004142    -2.570172
H    -1.805543    -3.196852    -3.820837
H    -0.706582    -2.259023    -2.804102
C    -2.938054    -2.458753     0.513225
H    -3.794453    -3.143223     0.389620
H    -3.292227    -1.428016     0.368043
C    -2.297062    -2.635565     1.876160
H    -1.474401    -1.927892     2.018130
H    -3.045952    -2.441115     2.649569
H    -1.922698    -3.662067     1.997229
F    -1.154206     0.328648     1.090868
H    -0.376749    -2.469015    -0.229739
O     0.734138    -0.643979    -1.285590
C     1.232529    -1.423188    -0.481436
C    -1.160624     1.033515    -1.180111
O     0.583476    -2.441289     0.053382
O    -1.922016     0.304695    -1.581691
C     2.640374    -1.294929    -0.017634
C     3.444747    -0.298709    -0.582633
C     3.162873    -2.129604     0.977187
C     4.759217    -0.138133    -0.157565
H     3.027333     0.336892    -1.352928
C     4.478244    -1.964748     1.401542
H     2.535026    -2.894212     1.414361
C     5.276763    -0.970695     0.835860
H     5.381338     0.632488    -0.598220
H     4.880587    -2.608110     2.175619
H     6.301376    -0.842282     1.169861
C    -0.357177     2.154331    -0.962596
C     0.744254     2.151893    -0.090901
C    -0.747102     3.310012    -1.677525
C     1.474909     3.321991     0.045535
H     0.997064     1.258010     0.448859
C    -0.007389     4.464262    -1.504763
H    -1.610129     3.290382    -2.330263
C     1.097942     4.467973    -0.651019
H     2.327169     3.345253     0.707748
H    -0.279321     5.368536    -2.047885
H     1.661009     5.376781    -0.520333
85
int-s6b                                          Eopt  -2238.152328
O    -2.667661     0.147680    -0.838647
C    -1.626737     1.115248    -0.863880
C    -2.389472    -1.183585    -0.704252
O    -0.610946     0.851553    -1.689640
O    -1.279309    -1.621974    -0.536906
C    -2.263811     2.457732    -1.124137
C    -3.500938     2.770982    -0.557203
C    -1.581881     3.407769    -1.882065
C    -4.053373     4.032959    -0.750734
H    -4.023960     2.033542     0.033689
C    -2.139661     4.669577    -2.076074
H    -0.626319     3.151499    -2.320046
C    -3.373779     4.985195    -1.506722
H    -5.012340     4.276055    -0.303296
H    -1.608862     5.405665    -2.665071
H    -3.806808     5.967687    -1.655648
C    -3.622612    -2.004105    -0.782815
C    -4.877250    -1.445958    -1.051729
C    -3.500331    -3.382280    -0.573579
C    -5.999509    -2.265896    -1.112630
H    -4.966179    -0.380904    -1.215761
C    -4.624619    -4.196457    -0.632105
H    -2.521518    -3.794891    -0.365408
C    -5.875131    -3.638790    -0.901806
H    -6.970850    -1.835011    -1.323958
H    -4.529283    -5.262985    -0.467158
H    -6.751905    -4.274303    -0.947773
B    -2.022705     0.697245     2.623387
F    -2.944492     1.643397     2.530789
F    -2.344471    -0.551846     2.349633
F    -1.119324     1.130369     0.496422
F    -0.852773     0.974213     3.176181
P     1.999574    -0.235809    -0.281439
C     2.151564     1.150187     0.963744
C     3.357262     1.112331     1.913166
C     2.058739     2.515697     0.257968
H     1.241596     1.045848     1.563927
C     3.285434     2.254352     2.937248
H     4.282417     1.212207     1.333221
H     3.409861     0.149750     2.430538
C     1.991756     3.661368     1.276206
H     2.937616     2.660815    -0.383308
H     1.183590     2.541910    -0.395004
C     3.179024     3.619188     2.245165
H     4.163441     2.226340     3.591334
H     2.407348     2.104179     3.578702
H     1.961419     4.623833     0.753757
H     1.055396     3.578896     1.842143
H     3.091919     4.417947     2.988991
H     4.105727     3.809589     1.686173
C     3.626914    -0.170644    -1.223037
C     4.808264    -0.960897    -0.639995
C     3.406361    -0.545462    -2.699399
H     3.896260     0.891647    -1.199585
C     6.082716    -0.743616    -1.468098
H     4.568852    -2.028625    -0.637480
H     4.987055    -0.678857     0.398632
C     4.679607    -0.338323    -3.528645
H     3.096038    -1.594537    -2.764753
H     2.584175     0.044750    -3.111406
C     5.866948    -1.105592    -2.940493
H     6.903482    -1.332609    -1.049176
H     6.381767     0.308804    -1.395001
H     4.506364    -0.641575    -4.564754
H     4.918222     0.731752    -3.550237
H     6.774715    -0.904053    -3.518643
H     5.675279    -2.182373    -3.021300
C     2.087121    -1.785106     0.757369
C     1.035457    -1.754142     1.881218
C     1.877953    -3.019890    -0.139917
H     3.079845    -1.851019     1.216332
C     1.038184    -3.057202     2.690400
H     0.047386    -1.604135     1.439122
H     1.216498    -0.911813     2.552473
C     1.892367    -4.317971     0.676331
H     0.915434    -2.920881    -0.650659
H     2.646460    -3.063286    -0.916415
C     0.842911    -4.283155     1.791963
H     0.253680    -3.015459     3.453258
H     1.993006    -3.150795     3.224697
H     1.720546    -5.174719     0.016174
H     2.886865    -4.457089     1.120566
H     0.887809    -5.201573     2.386192
H    -0.157256    -4.243108     1.343015
H     0.091106     0.268443    -1.270895
83
int-s7                                           Eopt  -2137.672349
C     3.943995    -2.607377     2.276475
C     4.612890    -2.420372     1.068407
C     4.236363    -1.394609     0.211599
C     3.164369    -0.563097     0.560562
C     2.483925    -0.760324     1.772021
C     2.883549    -1.772728     2.630644
H     4.247358    -3.405731     2.942707
H     5.429538    -3.074541     0.791337
H     4.749723    -1.255285    -0.728239
H     1.657737    -0.116903     2.036209
H     2.367250    -1.917000     3.570887
C     2.703180     0.473599    -0.365232
O     1.435786     0.808870    -0.194146
O     3.359705     1.041819    -1.254580
C    -1.347250     4.904241     0.436465
C    -0.385309     4.255324     1.207999
C     0.288855     3.157832     0.698893
C     0.013472     2.718885    -0.601873
C    -0.945617     3.378740    -1.380362
C    -1.625217     4.465391    -0.858517
H    -1.886715     5.751831     0.846517
H    -0.179801     4.595230     2.223204
H    -4.593669     0.383818    -1.007165
H    -1.140001     3.024328    -2.388818
H    -2.376515     4.971176    -1.452810
C     0.715059     1.580249    -1.209630
O     0.738938     1.217750    -2.336080
P    -1.695909    -0.394955    -0.129623
C    -2.467222     0.028197     1.534669
C    -1.379751     0.085528     2.625557
C    -3.169060     1.398219     1.439776
H    -3.204714    -0.731346     1.820216
C    -1.929381     0.562884     3.976380
H    -0.589629     0.772563     2.297017
H    -0.913341    -0.892810     2.756476
C    -3.744325     1.845139     2.787955
H    -2.441641     2.140867     1.096602
H    -3.960975     1.373586     0.691364
C    -2.649088     1.909309     3.856299
H    -1.110119     0.632079     4.701259
H    -2.629462    -0.188247     4.364828
H    -4.234314     2.819517     2.679663
H    -4.520590     1.135160     3.105874
H    -3.067560     2.204476     4.823381
H    -1.923292     2.683457     3.574409
C    -0.686056    -1.924877     0.283703
C    -1.413893    -3.071735     1.000520
C     0.051785    -2.447862    -0.961144
H     0.084069    -1.543914     0.960822
C    -0.443699    -4.205465     1.366594
H    -2.197394    -3.475586     0.348724
H    -1.917553    -2.707895     1.900463
C     1.032566    -3.566805    -0.589132
H    -0.674538    -2.836611    -1.684241
H     0.577949    -1.629150    -1.459394
C     0.318905    -4.713285     0.136577
H    -0.994323    -5.027628     1.837937
H     0.275316    -3.837365     2.110805
H     1.538129    -3.936999    -1.486607
H     1.811561    -3.157730     0.063929
H     1.038683    -5.484891     0.429128
H    -0.389762    -5.189283    -0.554625
C    -3.074319    -1.147013    -1.182621
C    -4.506310    -0.699362    -0.857805
C    -2.764686    -0.859966    -2.665521
H    -3.035268    -2.232170    -1.034812
C    -5.521816    -1.401307    -1.769474
H     1.034871     2.650189     1.293839
H    -4.748422    -0.897652     0.189783
C    -3.774277    -1.545100    -3.594446
H    -2.792016     0.225356    -2.826077
H    -1.748598    -1.177754    -2.915209
C    -5.213647    -1.146419    -3.249642
H    -6.535198    -1.061801    -1.527069
H    -5.494986    -2.481804    -1.572687
H    -3.550349    -1.301837    -4.638369
H    -3.668850    -2.634138    -3.496590
H    -5.921117    -1.689174    -3.883949
H    -5.352448    -0.078935    -3.464762
B     4.954533     1.288082    -1.475675
F     5.396458     0.226514    -2.233861
F     5.506778     1.336057    -0.215302
F     4.977163     2.486534    -2.134056
83
int-s8a                                          Eopt  -2137.687519
C     5.146462    -2.383328     0.754216
C     5.141223    -1.705207    -0.463143
C     4.282683    -0.627641    -0.665843
C     3.404887    -0.237142     0.348388
C     3.402592    -0.930085     1.564891
C     4.278145    -1.989593     1.772936
H     5.824330    -3.214748     0.909927
H     5.811483    -2.011014    -1.257734
H     4.290659    -0.095306    -1.606292
H     2.713693    -0.622538     2.341418
H     4.283156    -2.509547     2.723940
C     2.379380     0.836793     0.151805
O     1.291022     0.712663     0.730260
O     2.581850     1.845238    -0.636511
C    -2.222944     4.767836    -0.142863
C    -1.078883     4.325370     0.519930
C    -0.551668     3.064851     0.256386
C    -1.169265     2.250670    -0.694642
C    -2.301380     2.700329    -1.381704
C    -2.832583     3.954957    -1.096214
H    -2.630300     5.748509     0.072741
H    -0.588325     4.965903     1.242942
H    -4.353024     0.013344    -0.785263
H    -2.766641     2.074251    -2.133808
H    -3.711967     4.299593    -1.627122
C    -0.688491     0.876415    -1.029932
O    -0.108307     0.578497    -2.045466
P    -1.341907    -0.603877     0.025789
C    -1.979112    -0.181397     1.712236
C    -0.865161    -0.013346     2.764812
C    -2.947007     1.018771     1.778543
H    -2.548966    -1.086753     1.963369
C    -1.481815     0.089417     4.165548
H    -0.289524     0.883921     2.535056
H    -0.160061    -0.843975     2.733034
C    -3.575970     1.098832     3.175134
H    -2.392713     1.936671     1.586592
H    -3.724314     0.955728     1.020012
C    -2.501392     1.228536     4.258881
H    -0.683286     0.231688     4.899128
H    -1.972582    -0.860252     4.414541
H    -4.260544     1.950870     3.212299
H    -4.178606     0.199935     3.357711
H    -2.961228     1.245240     5.251112
H    -1.982527     2.186424     4.133875
C    -0.045591    -1.909164     0.211367
C    -0.561925    -3.099211     1.045890
C     0.548505    -2.391210    -1.125349
H     0.737720    -1.395027     0.768655
C     0.584272    -4.089014     1.300820
H    -1.365451    -3.618526     0.511720
H    -0.975672    -2.766768     2.000110
C     1.675126    -3.400764    -0.868913
H    -0.232312    -2.870926    -1.725695
H     0.926838    -1.547302    -1.699922
C     1.204398    -4.577694    -0.011121
H     0.208983    -4.932044     1.888237
H     1.353248    -3.594571     1.905073
H     2.060065    -3.756297    -1.828683
H     2.502237    -2.891801    -0.368314
H     2.040974    -5.250751     0.197039
H     0.459206    -5.162240    -0.565901
C    -2.706541    -1.383558    -0.987003
C    -4.146063    -1.038799    -0.567055
C    -2.530211    -1.188798    -2.506429
H    -2.553464    -2.447362    -0.771917
C    -5.144121    -1.915894    -1.336035
H     0.332958     2.704963     0.758875
H    -4.288250    -1.182268     0.505370
C    -3.529322    -2.064235    -3.272389
H    -2.705596    -0.138709    -2.759529
H    -1.512007    -1.413895    -2.820078
C    -4.972679    -1.774683    -2.851020
H    -6.161893    -1.648571    -1.038263
H    -4.996595    -2.963725    -1.046703
H    -3.402611    -1.898384    -4.345568
H    -3.297743    -3.120518    -3.087908
H    -5.662522    -2.443291    -3.373322
H    -5.237282    -0.752957    -3.150102
B     3.852851     2.507215    -1.136343
F     4.192827     1.953509    -2.381193
F     4.881251     2.322095    -0.205578
F     3.537587     3.857933    -1.271540
65
int-s8b                                          Eopt  -1392.433595
C    -4.962900    -0.508421    -1.626361
C    -4.221381     0.626369    -1.951076
C    -2.832988     0.603783    -1.886113
C    -2.179582    -0.571283    -1.509741
C    -2.923090    -1.725862    -1.224054
C    -4.311934    -1.686548    -1.262942
H    -6.045138    -0.481112    -1.675309
H    -4.724559     1.529554    -2.274195
H    -1.513770    -1.788815     1.229514
H    -2.409544    -2.645520    -0.972222
H    -4.882747    -2.576961    -1.028206
C    -0.703116    -0.731081    -1.444432
O    -0.119802    -1.621924    -2.010193
P     0.422286     0.138245    -0.153993
C    -0.139172     1.630423     0.813350
C     0.561488     2.953154     0.453054
C    -1.663608     1.841180     0.846644
H     0.180926     1.351210     1.825675
C     0.196167     4.033884     1.480859
H     0.247589     3.254051    -0.546828
H     1.645566     2.835225     0.431237
C    -2.025451     2.902905     1.891330
H    -1.987431     2.182947    -0.135794
H    -2.198225     0.912152     1.047020
C    -1.318546     4.229075     1.595791
H     0.681024     4.973242     1.199980
H     0.602462     3.751952     2.460685
H    -3.110072     3.042043     1.902903
H    -1.741527     2.546279     2.889752
H    -1.547364     4.964619     2.372276
H    -1.701688     4.635044     0.652035
C     2.110988     0.476338    -0.837613
C     3.158539     0.494996     0.295113
C     2.578816    -0.397318    -2.015243
H     1.994953     1.489759    -1.223051
C     4.498060     1.015589    -0.242428
H     3.301931    -0.515996     0.687722
H     2.828897     1.117716     1.131645
C     3.930032     0.116017    -2.530930
H     2.673259    -1.440100    -1.703882
H     1.847409    -0.379879    -2.820060
C     4.985581     0.171264    -1.423433
H     5.236863     1.015867     0.564267
H     4.375436     2.056962    -0.563132
H     4.265311    -0.527083    -3.348991
H     3.795000     1.115435    -2.954561
H     5.922975     0.577220    -1.814350
H     5.203670    -0.845512    -1.072809
C     0.569186    -1.181755     1.149393
C    -0.750902    -1.405922     1.913952
C     1.151721    -2.514300     0.646794
H     1.289105    -0.742444     1.851248
C    -0.553124    -2.403408     3.062903
H    -2.245662     1.461692    -2.171625
H    -1.130161    -0.465709     2.316928
C     1.345625    -3.492876     1.812440
H     0.479768    -2.958849    -0.090502
H     2.102902    -2.350737     0.139270
C     0.036553    -3.727272     2.570522
H    -1.511068    -2.570602     3.563315
H     0.119126    -1.960911     3.808454
H     1.739949    -4.436992     1.426746
H     2.100016    -3.093535     2.501709
H     0.200353    -4.404786     3.413197
H    -0.683183    -4.219294     1.904713
18
int-s8c                                          Eopt   -745.208182
C    -3.275210    -1.003904     0.101989
C    -2.139901    -1.589910    -0.454102
C    -0.956778    -0.864826    -0.566084
C    -0.911222     0.464460    -0.137421
C    -2.057470     1.053474     0.409742
C    -3.230808     0.319995     0.540816
H    -4.191486    -1.575647     0.194457
H    -2.172269    -2.616524    -0.799147
H    -0.076621    -1.324708    -0.992309
H    -2.013963     2.084740     0.734719
H    -4.109491     0.777339     0.980635
C     0.294918     1.323657    -0.345751
O     0.132990     2.545058    -0.488798
O     1.482948     0.815707    -0.450502
B     2.122962    -0.413892     0.170606
F     2.092147    -1.460588    -0.763147
F     1.435562    -0.759271     1.339492
F     3.436775    -0.044533     0.451197
27
int-s9a                                          Eopt   -737.564401
C     0.012293    -1.208474     1.367106
H     0.157130    -2.257152     1.615691
H    -1.035994    -0.953101     1.535340
H     0.625840    -0.596575     2.029411
C     0.343749    -0.937795    -0.078085
H    -0.180936    -1.588355    -0.774644
H     0.184736     0.099857    -0.367852
F     1.741345    -1.208809    -0.296111
B     3.109605     0.312934    -0.130418
F     2.464938     1.156355    -0.959707
F     2.972177     0.497620     1.177141
F     4.118150    -0.389678    -0.589281
O    -2.404250     0.222427    -0.630570
C    -2.362821     1.646847    -0.566639
H    -1.550072     1.941174    -1.230523
H    -3.293808     2.051756    -0.981359
C    -2.130720     2.197570     0.833683
H    -1.207751     1.805313     1.261301
H    -2.053234     3.285704     0.792081
H    -2.954344     1.949478     1.506189
C    -3.552486    -0.354394    -0.015826
H    -4.459233     0.167782    -0.358309
H    -3.498150    -0.234026     1.075763
C    -3.613357    -1.828045    -0.375627
H    -2.693258    -2.340322    -0.064787
H    -4.460022    -2.296273     0.142026
H    -3.744372    -1.972972    -1.459738
64
int-s9b                                          Eopt  -1551.308167
B    -4.575570    -0.113846    -0.878887
F    -5.705505     0.101057    -1.539285
F    -4.182672     0.746357     0.052631
F    -4.040282    -1.343785    -0.878786
C    -1.929320     0.642462    -2.110898
H    -1.825088     1.208536    -1.187131
H    -1.667206    -0.396112    -1.940373
C    -1.214780     1.263647    -3.279765
H    -1.545380     2.293468    -3.448706
H    -0.147753     1.270861    -3.051823
H    -1.371888     0.682315    -4.192632
F    -3.357062     0.639942    -2.386467
P     0.840180    -0.040294    -0.048452
C     2.467524    -0.971214    -0.290003
C     2.397164    -2.496846    -0.116173
C     3.017400    -0.656754    -1.695338
H     3.172947    -0.594294     0.461637
C     3.779980    -3.135046    -0.315091
H     1.700657    -2.917636    -0.851154
H     2.016687    -2.762086     0.871297
C     4.400298    -1.280995    -1.917602
H     2.311774    -1.055543    -2.435061
H     3.062788     0.420123    -1.866802
C     4.372593    -2.795319    -1.685772
H     3.708515    -4.220348    -0.191601
H     4.454085    -2.772627     0.470750
H     4.754556    -1.056687    -2.928847
H     5.116180    -0.820598    -1.224451
H     5.377768    -3.213967    -1.778827
H     3.763347    -3.265879    -2.465426
C     0.077882    -0.948618     1.426097
C    -0.755643    -0.070913     2.374846
C    -0.805333    -2.095516     0.896321
H     0.901707    -1.372343     2.014343
C    -1.349012    -0.899932     3.522263
H    -1.575515     0.395436     1.817125
H    -0.151414     0.737199     2.791033
C    -1.400523    -2.935760     2.032283
H    -1.623149    -1.658232     0.312171
H    -0.245986    -2.734992     0.211154
C    -2.200560    -2.062013     3.002434
H    -1.946063    -0.251779     4.170816
H    -0.532523    -1.296482     4.138148
H    -2.034643    -3.724991     1.617014
H    -0.588735    -3.436490     2.575950
H    -2.576789    -2.661976     3.836195
H    -3.077123    -1.659701     2.480897
C     1.439443     1.569296     0.746415
C     2.711781     2.167332     0.122492
C     0.314553     2.621374     0.679265
H     1.662785     1.352269     1.799290
C     3.125010     3.462249     0.837257
H     2.528488     2.386716    -0.936849
H     3.540133     1.457677     0.161103
C     0.703572     3.919564     1.397196
H     0.112387     2.839044    -0.377196
H    -0.615065     2.231714     1.096344
C     2.000979     4.502841     0.828145
H     4.025860     3.871623     0.368356
H     3.391068     3.225398     1.875444
H    -0.109301     4.647991     1.315171
H     0.834053     3.713335     2.467257
H     2.301108     5.391771     1.391837
H     1.823510     4.829745    -0.204312
15
oet2                                             Eopt   -233.753165
O    -0.000000     0.000000     0.316718
C     0.000000     1.167590    -0.508893
H     0.873651     1.167590    -1.126658
H    -0.873651     1.167590    -1.126658
C    -0.000000     2.424995     0.380226
H     0.873651     2.424995     0.997991
H    -0.000000     3.298646    -0.237538
H    -0.873651     2.424995     0.997991
C    -0.000000    -1.167590    -0.508893
H     0.873651    -1.167590    -1.126658
H    -0.873651    -1.167590    -1.126658
C    -0.000000    -2.424995     0.380226
H    -0.873651    -2.424995     0.997991
H    -0.000000    -3.298646    -0.237538
H     0.873651    -2.424995     0.997991
52
pcy3                                             Eopt  -1047.495024
P     0.161915    -0.087647    -0.646629
C     1.789056    -0.409637     0.102491
C     2.433276    -1.633059    -0.575618
C     2.695359     0.820457    -0.090068
H     1.668364    -0.603596     1.147817
C     3.810104    -1.905577     0.058161
H     2.553932    -1.439064    -1.620948
H     1.803595    -2.487742    -0.441823
C     4.072185     0.547943     0.543741
H     2.816029     1.014436    -1.135396
H     2.247775     1.670494     0.381091
C     4.716380    -0.675469    -0.134402
H     4.257687    -2.755609    -0.413029
H     3.689467    -2.099582     1.103489
H     4.701882     1.402629     0.409959
H     3.951528     0.353947     1.589071
H     5.673006    -0.864811     0.305957
H     4.837028    -0.481470    -1.179733
C    -0.909211    -1.541315    -0.418902
C    -1.083215    -1.820065     1.085636
C    -2.285886    -1.268920    -1.053077
H    -0.461546    -2.391496    -0.889744
C    -1.989609    -3.050071     1.278363
H    -1.530869    -0.969860     1.556449
H    -0.126706    -2.009315     1.526281
C    -3.192270    -2.498935    -0.860377
H    -2.733542    -0.418724    -0.582234
H    -2.164979    -1.075218    -2.098442
C    -3.366288    -2.777684     0.644168
H    -2.110504    -3.243740     2.323725
H    -1.541961    -3.900279     0.807543
H    -4.148786    -2.309686    -1.301023
H    -2.744605    -3.349126    -1.331203
H    -3.996046    -3.632302     0.778068
H    -3.813958    -1.927480     1.114985
C    -0.599611     1.358222     0.154554
C     0.306466     2.588467    -0.038127
C    -1.976453     1.630416    -0.479352
H    -0.720278     1.164356     1.199898
C    -0.337994     3.811862     0.639831
H     0.427138     2.782354    -1.083478
H     1.263101     2.399349     0.402309
C    -2.620903     2.853801     0.198594
H    -1.855780     1.824303    -1.524697
H    -2.605998     0.775634    -0.345487
C    -1.714836     4.084045     0.005923
H     0.291542     4.666646     0.505972
H    -0.458675     3.617972     1.685181
H    -3.577536     3.042907    -0.241844
H    -2.741572     2.659924     1.243946
H    -2.162609     4.934055     0.476963
H    -1.594161     4.277930    -1.039427
27
ts-s10                                           Eopt   -924.774644
C     5.118596    -0.354753     0.315558
C     4.527165     0.890413     0.466935
C     3.172085     1.045917     0.244237
C     2.395932    -0.051353    -0.129267
C     2.996043    -1.304643    -0.278754
C     4.352575    -1.448995    -0.057716
H     6.177714    -0.473347     0.490307
H     5.125690     1.738969     0.761604
H     2.694600     2.005891     0.362571
H     2.394481    -2.152566    -0.564840
H     4.816361    -2.417205    -0.173638
C     0.936437     0.109530    -0.328723
O     0.314104    -1.020742    -0.516573
O     0.391518     1.220124    -0.301966
C    -1.853549     2.804159    -0.138067
H    -0.950538     3.281728    -0.512516
H    -2.061893     3.162230     0.865938
H    -2.670997     3.086357    -0.802176
C    -1.615875     1.349255    -0.181396
H    -1.659189     0.869051    -1.143609
H    -1.483458     0.801271     0.734693
F    -3.467427     0.693612    -0.009541
B    -3.389989    -0.780550     0.207359
F    -4.625013    -1.281666     0.116947
F    -2.780696    -0.945463     1.415560
F    -2.525969    -1.227092    -0.786684
H    -0.662321    -0.986375    -0.610195
12
ts-s1a                                           Eopt   -503.763149
C    -2.090556     0.653636    -0.034649
H    -2.693844     0.945743     0.825795
H    -2.574984     0.947422    -0.966482
H    -0.886790     1.153242     0.069603
C    -1.791548    -0.775791     0.022808
H    -1.790178    -1.242802     1.001747
H    -2.117531    -1.452848    -0.759314
F    -0.188446    -0.962540    -0.323767
B     0.900578     0.007839     0.005270
F     0.234849     1.314391     0.117538
F     1.766652     0.016420    -1.021447
F     1.392841    -0.330161     1.213603
27
ts-s1b                                           Eopt   -737.535116
O     1.763589     0.143763     0.152878
C     1.817446     0.509620    -1.253936
H     0.937238     0.089203    -1.748250
H     2.713115     0.054100    -1.682636
C     1.867862     2.019117    -1.388946
H     2.731958     2.431642    -0.863081
H     1.957536     2.274013    -2.447692
H     0.961578     2.487546    -1.004185
C     1.824156    -1.280691     0.422453
H     1.355024    -1.393831     1.402294
H     1.198329    -1.796477    -0.309539
C     3.250302    -1.802040     0.438926
H     3.244249    -2.861031     0.711588
H     3.730400    -1.714877    -0.538377
H     3.851405    -1.262203     1.173924
C     0.340426     1.343631     1.830814
H     0.631592     0.909389     2.793901
H     0.589549     2.407700     1.831383
H     1.055361     0.729250     0.929570
C    -1.090051     1.100360     1.627075
H    -1.484647     0.199441     2.084717
H    -1.799954     1.921214     1.659911
F    -1.292933     0.740879     0.067209
B    -2.119386    -0.517977    -0.413077
F    -3.405739    -0.242652    -0.051166
F    -1.560945    -1.567579     0.270851
F    -1.878755    -0.527902    -1.754613
27
ts-s1c                                           Eopt   -737.528833
O     2.633155     0.011420    -0.078481
C     3.488957     1.139164    -0.376012
H     3.667658     1.157798    -1.457113
H     4.449082     1.004400     0.130240
C     2.814972     2.417648     0.087135
H     2.636474     2.403848     1.164302
H     3.465180     3.266443    -0.138183
H     1.862905     2.574261    -0.424457
C     3.091801    -1.266583    -0.568909
H     2.219747    -1.919625    -0.487791
H     3.338542    -1.162779    -1.630912
C     4.259635    -1.836028     0.222856
H     4.492795    -2.837689    -0.148806
H     5.161543    -1.228432     0.122894
H     4.006810    -1.915969     1.282681
C     0.382356    -0.112862     1.055441
H     1.457795    -0.015891     0.480201
H     0.365606    -1.060727     1.600028
H     0.326373     0.721239     1.760231
C    -0.670893    -0.043650     0.042884
H    -0.766700     0.903560    -0.481059
H    -0.742113    -0.892679    -0.631655
F    -2.086819    -0.121409     0.741619
B    -3.506652    -0.063845    -0.181539
F    -3.398825     1.141574    -0.803544
F    -3.368354    -1.147463    -0.992895
F    -4.443185    -0.156704     0.789772
64
ts-s1d                                           Eopt  -1551.290042
C    -1.078460     0.960536     3.084871
H    -0.622528     0.400359     3.900507
H    -0.819736     2.019515     3.094921
H    -0.520908     0.570585     2.134712
C    -2.474058     0.718659     2.920688
H    -2.959811    -0.111415     3.415533
H    -3.128159     1.493317     2.542663
F    -2.634824    -0.248762     1.234629
B    -3.847072     0.042682     0.384820
F    -3.589635    -0.524424    -0.847630
F    -3.945916     1.431169     0.331292
F    -4.926981    -0.527952     1.036569
P     0.654086     0.010272     0.387399
C     0.618815     1.427909    -0.823430
C    -0.818362     1.712253    -1.294559
C     1.227399     2.685181    -0.174468
H     1.222786     1.159946    -1.697350
C    -0.866188     2.917831    -2.240976
H    -1.457942     1.908844    -0.427643
H    -1.242708     0.839542    -1.793301
C     1.181451     3.888094    -1.124333
H     0.662039     2.922225     0.735534
H     2.257531     2.498762     0.139850
C    -0.247419     4.165217    -1.602447
H    -1.902769     3.111613    -2.531473
H    -0.319905     2.674662    -3.161390
H     1.597251     4.769886    -0.626530
H     1.821764     3.684765    -1.991987
H    -0.256442     5.000255    -2.309739
H    -0.860568     4.471604    -0.745353
C    -0.204271    -1.390877    -0.483277
C     0.384900    -1.819751    -1.835150
C    -0.348298    -2.596903     0.461973
H    -1.212931    -1.006811    -0.655492
C    -0.476319    -2.915469    -2.479032
H     1.399887    -2.205796    -1.687635
H     0.464118    -0.962483    -2.509537
C    -1.200003    -3.697885    -0.183576
H     0.642026    -3.003883     0.703394
H    -0.802649    -2.276262     1.403178
C    -0.635220    -4.120169    -1.544574
H    -0.032429    -3.226960    -3.430116
H    -1.465391    -2.502374    -2.709146
H    -1.262961    -4.561279     0.486465
H    -2.220757    -3.321463    -0.315177
H    -1.282116    -4.873275    -2.004863
H     0.344827    -4.593398    -1.398381
C     2.449128    -0.524131     0.519099
C     3.350720    -0.199149    -0.684313
C     3.076845    -0.002473     1.825901
H     2.385325    -1.616236     0.603352
C     4.766002    -0.757056    -0.480340
H     3.416410     0.886318    -0.810989
H     2.922254    -0.596660    -1.605920
C     4.497531    -0.544870     2.023916
H     3.106637     1.093593     1.802904
H     2.445219    -0.277840     2.675558
C     5.391497    -0.236746     0.818024
H     5.393575    -0.494378    -1.337803
H     4.720117    -1.852912    -0.447385
H     4.932260    -0.128241     2.937924
H     4.447135    -1.631880     2.166258
H     6.385761    -0.670475     0.961835
H     5.529934     0.849252     0.739841
64
ts-s1e                                           Eopt  -1551.245803
C    -1.195812    -0.381278    -1.915478
H    -0.451546    -0.530305    -0.626067
H    -1.564172     0.644912    -1.946027
H    -0.458606    -0.571097    -2.699497
C    -2.213183    -1.377010    -1.806732
H    -1.874606    -2.409335    -1.794955
H    -2.979495    -1.198540    -1.059322
F    -3.191553    -1.519013    -3.140852
B    -4.526565    -0.553539    -3.439109
F    -4.965607    -0.155053    -2.198391
F    -5.382044    -1.396317    -4.091002
F    -4.047495     0.470267    -4.208696
P     0.588024    -0.220813     0.325173
C     0.263341     1.608320     0.627485
C     0.671558     2.552791    -0.520821
C    -1.223227     1.833906     0.996569
H     0.874985     1.869752     1.501528
C     0.398177     4.020249    -0.149875
H     0.109517     2.297343    -1.427189
H     1.730639     2.437721    -0.761353
C    -1.490682     3.299591     1.370959
H    -1.849152     1.563914     0.138766
H    -1.525965     1.181853     1.818678
C    -1.064876     4.251409     0.246706
H     0.669767     4.663380    -0.992753
H     1.051059     4.306365     0.685351
H    -2.553629     3.430769     1.597605
H    -0.940956     3.546566     2.288602
H    -1.213701     5.292034     0.552312
H    -1.707161     4.086514    -0.627236
C     2.035442    -0.293407    -0.856654
C     3.397864     0.156556    -0.293824
C     2.157711    -1.670422    -1.549748
H     1.737964     0.420094    -1.637698
C     4.465766     0.189792    -1.399719
H     3.722150    -0.538593     0.488735
H     3.320483     1.141627     0.176976
C     3.223398    -1.628874    -2.656845
H     2.436050    -2.438785    -0.822044
H     1.194073    -1.969177    -1.971140
C     4.581891    -1.162021    -2.118632
H     5.431188     0.476173    -0.970604
H     4.203493     0.967414    -2.128541
H     3.316305    -2.619099    -3.114261
H     2.891491    -0.947192    -3.449909
H     5.308634    -1.094148    -2.934265
H     4.969500    -1.912345    -1.417046
C     1.201540    -0.831594     2.012068
C     0.170841    -0.563974     3.132067
C     1.574505    -2.328334     1.976801
H     2.101119    -0.243124     2.219799
C     0.659796    -1.077678     4.495740
H    -0.775583    -1.058629     2.881336
H    -0.041989     0.503220     3.213004
C     2.052670    -2.835916     3.347151
H     0.700059    -2.910475     1.661193
H     2.355802    -2.512072     1.237793
C     1.024239    -2.564374     4.449462
H    -0.113804    -0.895013     5.247850
H     1.539269    -0.498068     4.804754
H     2.269156    -3.906366     3.279815
H     2.998404    -2.341592     3.604483
H     1.411178    -2.891222     5.419583
H     0.119403    -3.155215     4.257061
33
ts-s2                                            Eopt  -1190.634382
B     0.156347     1.878916    -1.294070
F    -0.356576     2.933035    -1.903291
F     0.099543     0.714365    -1.945147
F     1.264580     2.064451    -0.573109
F    -1.028328     1.621933    -0.019741
O    -0.000195    -0.362330     0.673587
C     1.198416     0.055592     1.216553
C    -1.157932     0.258667     0.987749
O     1.244980     0.805395     2.163132
O    -1.311349     0.794209     2.163376
C     2.350655    -0.547674     0.551403
C     2.211384    -1.383940    -0.556979
C     3.622898    -0.240588     1.039994
C     3.337258    -1.909260    -1.160111
H     1.229656    -1.602194    -0.942489
C     4.740654    -0.772717     0.430032
H     3.708710     0.418556     1.889792
C     4.598607    -1.607518    -0.668726
H     3.233398    -2.553149    -2.020164
H     5.724603    -0.536373     0.805424
H     5.474164    -2.020927    -1.147182
C    -2.353037    -0.421216     0.418487
C    -2.257221    -1.111023    -0.785501
C    -3.569143    -0.339084     1.088935
C    -3.381945    -1.716176    -1.314668
H    -1.315691    -1.148086    -1.306912
C    -4.686098    -0.952596     0.552759
H    -3.625935     0.200283     2.020631
C    -4.595006    -1.635715    -0.649442
H    -3.311817    -2.244922    -2.252905
H    -5.631042    -0.891366     1.071334
H    -5.473187    -2.100954    -1.071491
H    -0.431987     1.121798     2.492232
33
ts-s3                                            Eopt  -1190.620856
B    -0.033078     3.267815    -0.523933
F    -0.524531     4.114231     0.359087
F    -0.747728     2.935159    -1.584097
F     1.186943     2.790683    -0.377418
F    -1.223786     1.256048     0.902257
O     0.138949    -0.560267     0.239693
C     1.260101    -0.463636     0.929164
C    -1.303630    -0.104857     1.076029
O     1.309505    -0.111360     2.112929
O    -1.195846    -0.468310     2.332184
C     2.485052    -0.826617     0.161180
C     2.420541    -1.208022    -1.184666
C     3.722500    -0.782160     0.814605
C     3.586193    -1.541884    -1.867893
H     1.462234    -1.239956    -1.686111
C     4.884881    -1.116354     0.127521
H     3.757707    -0.485050     1.855059
C     4.817933    -1.496475    -1.213782
H     3.534818    -1.836496    -2.909640
H     5.841614    -1.080840     0.635518
H     5.724538    -1.756419    -1.748609
C    -2.396086    -0.721042     0.282800
C    -2.850453    -0.108736    -0.889166
C    -2.945798    -1.934899     0.704805
C    -3.861093    -0.711042    -1.632338
H    -2.421455     0.830124    -1.214255
C    -3.957634    -2.530074    -0.042879
H    -2.584451    -2.401066     1.612178
C    -4.415087    -1.920043    -1.210755
H    -4.216939    -0.236127    -2.538943
H    -4.388254    -3.468401     0.286156
H    -5.203156    -2.385582    -1.791575
H    -0.264738    -0.229821     2.615224
48
ts-s4a                                           Eopt  -1424.414793
B    -1.110339     1.379474     2.269725
F     0.033988     1.939088     2.782903
F    -1.717683     0.483172     3.109053
F    -1.969251     2.291934     1.701069
O    -2.709552    -2.144767    -0.723451
C    -3.103283    -1.994701    -2.091953
H    -3.947278    -2.668780    -2.284378
H    -3.441679    -0.966234    -2.258016
C    -1.926850    -2.327570    -2.987852
H    -1.562466    -3.338597    -2.790695
H    -2.233248    -2.272767    -4.035289
H    -1.107868    -1.621146    -2.837187
C    -3.724694    -1.741881     0.209540
H    -4.655926    -2.258957    -0.052554
H    -3.889486    -0.663121     0.108498
C    -3.279990    -2.100757     1.612010
H    -2.375794    -1.559979     1.892134
H    -4.061057    -1.824820     2.324428
H    -3.099060    -3.175105     1.695710
F    -0.606454     0.487421     1.040441
H    -1.063628    -1.925297    -0.256105
O     0.549868    -0.341402    -1.109503
C     0.782218    -1.353662    -0.428765
C    -0.790315     1.004616    -0.705965
O    -0.136432    -2.134189     0.045323
O    -1.825141     0.659537    -1.078184
C     2.169191    -1.745489    -0.114463
C     3.217735    -0.927601    -0.553468
C     2.443219    -2.904835     0.621885
C     4.531375    -1.266673    -0.255040
H     2.988062    -0.036950    -1.123215
C     3.759457    -3.237435     0.918994
H     1.626963    -3.529061     0.959227
C     4.802421    -2.420376     0.481574
H     5.343431    -0.634740    -0.593509
H     3.973624    -4.131023     1.492412
H     5.827547    -2.682699     0.715777
C     0.066092     2.153964    -0.795221
C     1.258202     2.291886    -0.078708
C    -0.367390     3.159765    -1.670235
C     2.015065     3.442387    -0.239496
H     1.566629     1.517646     0.605950
C     0.402171     4.306461    -1.823956
H    -1.296722     3.039416    -2.211539
C     1.591091     4.447204    -1.111105
H     2.933570     3.560962     0.321408
H     0.069781     5.089395    -2.494074
H     2.186672     5.344692    -1.228920
85
ts-s4b                                           Eopt  -2238.150763
O     2.685178    -0.060942    -0.815467
C     1.769768    -1.086708    -0.907142
C     2.309610     1.253683    -0.739555
O     0.729611    -0.921425    -1.691341
O     1.160422     1.611872    -0.715986
C     2.488540    -2.387742    -1.140471
C     3.800093    -2.566893    -0.698528
C     1.808586    -3.434720    -1.763451
C     4.431603    -3.791702    -0.888376
H     4.316866    -1.760048    -0.198772
C     2.445363    -4.657906    -1.952066
H     0.792144    -3.284730    -2.100732
C     3.756656    -4.838033    -1.515799
H     5.449087    -3.930342    -0.543077
H     1.917541    -5.469044    -2.439202
H     4.251196    -5.791145    -1.662565
C     3.489420     2.141912    -0.692595
C     4.792424     1.645642    -0.805845
C     3.270933     3.513799    -0.524797
C     5.871200     2.521306    -0.752979
H     4.945432     0.583492    -0.937793
C     4.352347     4.383819    -0.468804
H     2.255221     3.877412    -0.436840
C     5.652191     3.888234    -0.583141
H     6.881128     2.139829    -0.842375
H     4.185726     5.445827    -0.335203
H     6.494858     4.568355    -0.539239
B     1.987467    -0.762585     2.288062
F     3.051515    -1.564831     2.223159
F     2.173420     0.548113     2.108914
F     1.203128    -1.179191     0.517227
F     0.918765    -1.167102     2.974885
P    -2.037954     0.179944    -0.265294
C    -2.087890    -1.103475     1.111727
C    -3.343534    -1.131478     1.992269
C    -1.780778    -2.497135     0.536968
H    -1.235795    -0.831611     1.741328
C    -3.210842    -2.174887     3.110757
H    -4.215759    -1.382481     1.378174
H    -3.532152    -0.143629     2.422605
C    -1.667805    -3.546748     1.650467
H    -2.573655    -2.795467    -0.161204
H    -0.848059    -2.455985    -0.028831
C    -2.915784    -3.566459     2.539899
H    -4.124909    -2.195852     3.713454
H    -2.395159    -1.879160     3.781983
H    -1.495115    -4.536051     1.214118
H    -0.790052    -3.314064     2.264356
H    -2.792630    -4.291423     3.350801
H    -3.777578    -3.900554     1.947037
C    -3.686248    -0.073708    -1.165543
C    -4.905000     0.684961    -0.617596
C    -3.512992     0.199438    -2.671126
H    -3.879764    -1.148003    -1.050112
C    -6.177406     0.332908    -1.400923
H    -4.730792     1.763205    -0.698619
H    -5.049485     0.471088     0.442813
C    -4.785599    -0.136992    -3.458001
H    -3.262460     1.256949    -2.820552
H    -2.665635    -0.374852    -3.056329
C    -6.005428     0.603685    -2.899369
H    -7.026010     0.901212    -1.006255
H    -6.411433    -0.728644    -1.249213
H    -4.645779     0.102602    -4.517041
H    -4.964555    -1.218512    -3.401068
H    -6.909289     0.314877    -3.445013
H    -5.874208     1.682204    -3.055785
C    -2.224189     1.815420     0.646153
C    -1.173633     1.941748     1.763583
C    -2.084843     2.969894    -0.363498
H    -3.219248     1.863541     1.101299
C    -1.229353     3.317922     2.439358
H    -0.177000     1.785402     1.341467
H    -1.324639     1.164741     2.516478
C    -2.146699     4.339628     0.322974
H    -1.125285     2.866845    -0.880285
H    -2.863852     2.902554    -1.128277
C    -1.086478     4.454797     1.422785
H    -0.444735     3.384821     3.199825
H    -2.187472     3.424958     2.964547
H    -2.015529     5.133346    -0.419875
H    -3.141673     4.482191     0.764270
H    -1.158562     5.425705     1.923534
H    -0.089522     4.405176     0.967051
H     0.082020    -0.255164    -1.341117
48
ts-s5a                                           Eopt  -1424.421183
B     1.708292     2.627380    -1.006140
F     3.022337     2.495965    -0.788881
F     1.039775     3.538758    -0.286145
F     1.239910     2.322261    -2.225725
O     3.165327    -1.771729     0.147775
C     3.335967    -1.784910     1.576052
H     4.411122    -1.775536     1.790180
H     2.889224    -0.876347     1.992968
C     2.685440    -3.028108     2.147509
H     3.106213    -3.929766     1.696526
H     2.859267    -3.067651     3.225749
H     1.606986    -3.017476     1.982702
C     3.892683    -0.703932    -0.487205
H     4.963190    -0.885316    -0.334061
H     3.628519     0.241517    -0.007480
C     3.551303    -0.674388    -1.962567
H     2.494999    -0.447327    -2.117209
H     4.136589     0.104310    -2.456273
H     3.779739    -1.632562    -2.435537
F     1.105236     1.050496    -0.132071
H     1.646721    -1.986649    -0.360920
O     0.126365    -0.954316     1.058276
C    -0.168791    -1.616968     0.055173
C     0.298137     1.046675     1.215417
O     0.730869    -2.178524    -0.701131
O     0.961793     1.147735     2.171285
C    -1.570396    -1.813460    -0.375022
C    -2.595702    -1.567666     0.544138
C    -1.880304    -2.192809    -1.686188
C    -3.922142    -1.694410     0.154367
H    -2.338885    -1.271358     1.551778
C    -3.210204    -2.303685    -2.076320
H    -1.080694    -2.380239    -2.390646
C    -4.230503    -2.055419    -1.157232
H    -4.715072    -1.502948     0.866921
H    -3.452708    -2.582778    -3.094646
H    -5.266205    -2.144470    -1.464178
C    -1.087569     1.375796     0.910928
C    -1.588364     1.446581    -0.391819
C    -1.928264     1.615648     2.004823
C    -2.925732     1.762911    -0.596183
H    -0.940719     1.254392    -1.233820
C    -3.265125     1.925812     1.790595
H    -1.526667     1.554930     3.008134
C    -3.764734     1.999949     0.490290
H    -3.313535     1.815937    -1.605740
H    -3.915756     2.112773     2.636222
H    -4.808138     2.241315     0.325258
29
ts-s5b                                           Eopt   -865.940031
O    -0.110823    -0.211199     0.329270
C     1.329273    -1.182835     0.397023
C    -1.187550    -0.812208    -0.024910
O     1.146617    -2.194904    -0.350807
O    -1.207212    -2.042963    -0.345635
C     2.388410    -0.185203     0.080600
C     2.798789     0.751958     1.031263
C     2.948024    -0.183645    -1.197646
C     3.773718     1.687334     0.700267
H     2.359303     0.743611     2.019939
C     3.925102     0.752414    -1.523125
H     2.618177    -0.919068    -1.919695
C     4.337229     1.688600    -0.575839
H     4.095929     2.413393     1.437055
H     4.364838     0.750612    -2.513283
H     5.097980     2.417375    -0.830276
C    -2.436041    -0.024574    -0.058888
C    -2.428620     1.325458     0.310524
C    -3.626668    -0.637866    -0.464971
C    -3.609751     2.056800     0.272205
H    -1.500642     1.785739     0.622751
C    -4.804654     0.098965    -0.500276
H    -3.615703    -1.682258    -0.747555
C    -4.796609     1.444834    -0.132637
H    -3.607321     3.101832     0.557301
H    -5.727714    -0.373122    -0.814070
H    -5.716341     2.017415    -0.161145
F     1.265407    -1.443693     1.752532
H    -0.049730    -2.349971    -0.367975
83
ts-s6                                            Eopt  -2137.659598
C     3.705633    -1.835876     4.932936
C     3.551106    -0.501625     5.268520
C     2.633302     0.287806     4.599518
C     1.840395    -0.260543     3.590315
C     2.032543    -1.597394     3.229378
C     2.957992    -2.375976     3.897260
H     4.407542    -2.453670     5.473787
H     4.138487    -0.070846     6.064672
H     2.542446     1.325615     4.861853
H     1.440703    -2.025327     2.436016
H     3.090973    -3.411574     3.620416
C     0.769655     0.529558     2.944116
O     0.372890     0.112880     1.784797
O     0.201914     1.518522     3.442967
C    -4.668917    -0.143841     2.079160
C    -3.635463    -1.055287     2.219435
C    -2.337240    -0.690577     1.909232
C    -2.068318     0.590743     1.445715
C    -3.103745     1.514973     1.340248
C    -4.398312     1.146196     1.653489
H    -5.681165    -0.434842     2.317629
H    -3.842108    -2.054071     2.575722
H    -2.868015     0.241671    -2.602255
H    -2.868058     2.523079     1.037258
H    -5.196485     1.868872     1.573848
C    -0.714901     1.062952     1.067434
O    -0.376332     2.215446     0.957945
P    -0.222524     0.129807    -0.820178
C    -0.394948    -1.701695    -1.210678
C     0.494538    -2.542666    -0.296213
C    -1.831861    -2.208071    -1.074234
H    -0.070314    -1.829032    -2.250842
C     0.444961    -4.007801    -0.725825
H     0.126557    -2.453401     0.727123
H     1.527419    -2.193442    -0.312243
C    -1.903456    -3.665529    -1.528247
H    -2.147028    -2.139224    -0.033197
H    -2.525069    -1.609974    -1.661505
C    -0.985081    -4.536485    -0.677181
H     1.085302    -4.605042    -0.073633
H     0.831454    -4.098137    -1.744238
H    -2.931682    -4.023230    -1.451648
H    -1.603689    -3.735560    -2.577059
H    -1.012106    -5.567733    -1.033783
H    -1.338895    -4.530669     0.355985
C     1.611683     0.466015    -0.967197
C     2.258647    -0.156246    -2.208809
C     1.921287     1.966718    -0.925697
H     2.050815     0.009178    -0.071521
C     3.768770     0.081256    -2.182999
H     1.847307     0.294965    -3.114891
H     2.074247    -1.230185    -2.256287
C     3.429962     2.196122    -0.899587
H     1.509946     2.458890    -1.809561
H     1.469264     2.420541    -0.044994
C     4.085047     1.571568    -2.126395
H     4.221349    -0.365631    -3.071015
H     4.196087    -0.410927    -1.306006
H     3.630714     3.268308    -0.871954
H     3.852711     1.755345     0.006037
H     5.165640     1.721234    -2.094555
H     3.707275     2.058751    -3.028665
C    -0.905652     1.082438    -2.291184
C    -1.939688     0.373034    -3.162056
C    -1.488888     2.424959    -1.841106
H    -0.027767     1.279056    -2.919076
C    -2.231593     1.226941    -4.396873
H    -1.528502    -1.392789     2.048807
H    -1.579742    -0.604818    -3.485578
C    -1.782518     3.296847    -3.059416
H    -2.415507     2.242439    -1.293159
H    -0.805499     2.941348    -1.167941
C    -2.764815     2.597858    -3.993859
H    -2.960109     0.714324    -5.028398
H    -1.314383     1.348611    -4.978407
H    -2.194023     4.253517    -2.734651
H    -0.852163     3.500865    -3.595509
H    -2.933180     3.205930    -4.884673
H    -3.723686     2.477049    -3.485242
B     0.282105     2.397088     4.745675
F     1.419302     3.140843     4.644960
F     0.317470     1.540581     5.807664
F    -0.842015     3.138993     4.710304
27
ts-s7a                                           Eopt   -737.547444
C    -0.643697    -1.014696     1.760591
H    -1.316219    -1.871574     1.752398
H    -1.016928    -0.215008     2.399066
H     0.311473    -1.355566     2.190237
C    -0.251819    -0.557020     0.424300
H    -0.077113    -1.272438    -0.366053
H     0.242565     0.397196     0.306235
F     2.171497    -0.979026     0.666523
B     2.796891    -0.006576    -0.196974
F     2.511482    -0.358946    -1.526234
F     2.200724     1.250821     0.092534
F     4.164116     0.024909     0.046993
O    -1.919082     0.126842    -0.507920
C    -1.933315     1.579665    -0.659722
H    -0.955812     1.819568    -1.076918
H    -2.688810     1.791803    -1.420633
C    -2.200071     2.342798     0.624647
H    -1.429358     2.155575     1.375014
H    -2.187885     3.412479     0.399664
H    -3.177037     2.104164     1.050400
C    -3.187751    -0.499806    -0.170376
H    -3.969729     0.131800    -0.598831
H    -3.311074    -0.505358     0.915739
C    -3.234680    -1.894955    -0.759341
H    -2.456852    -2.540293    -0.346317
H    -4.201711    -2.348088    -0.526515
H    -3.119685    -1.861853    -1.844193
64
ts-s7b                                           Eopt  -1551.298460
B    -4.074900    -0.012604    -1.382082
F    -5.166422     0.241261    -2.094014
F    -3.871260     0.790555    -0.319272
F    -3.818721    -1.309030    -1.144942
C    -1.298630     0.329192    -1.784007
H    -1.525684     0.889952    -0.890698
H    -1.276820    -0.746937    -1.679843
C    -0.563217     0.972271    -2.910194
H    -0.812393     2.031780    -2.976923
H     0.511657     0.874090    -2.784248
H    -0.837982     0.485212    -3.847315
F    -2.868958     0.422613    -2.410300
P     0.697936    -0.039390    -0.003206
C     2.312797    -1.013621    -0.165858
C     2.189646    -2.527368     0.069745
C     2.917022    -0.766103    -1.561969
H     2.996489    -0.618559     0.595925
C     3.554034    -3.217693    -0.070150
H     1.495855    -2.956705    -0.662683
H     1.779153    -2.736717     1.059028
C     4.283335    -1.444858    -1.715334
H     2.226037    -1.169936    -2.312476
H     3.008427     0.301745    -1.767614
C     4.191018    -2.948349    -1.437022
H     3.438890    -4.294105     0.090632
H     4.221489    -2.851259     0.719958
H     4.676928    -1.266043    -2.720765
H     4.991817    -0.986600    -1.013777
H     5.182117    -3.408757    -1.492206
H     3.580460    -3.420486    -2.217065
C    -0.144026    -0.845215     1.485377
C    -1.018020     0.102434     2.326066
C    -1.002800    -2.038813     1.019642
H     0.659504    -1.214671     2.135700
C    -1.631384    -0.637037     3.524103
H    -1.828026     0.503541     1.706549
H    -0.437402     0.952125     2.689895
C    -1.605008    -2.793511     2.210910
H    -1.821325    -1.666503     0.395925
H    -0.423344    -2.724203     0.399753
C    -2.445444    -1.857988     3.085223
H    -2.259076     0.053062     4.096414
H    -0.824305    -0.959511     4.194465
H    -2.214958    -3.626720     1.849128
H    -0.795788    -3.229361     2.811106
H    -2.828785    -2.392610     3.959788
H    -3.317167    -1.521503     2.511457
C     1.285221     1.616287     0.703771
C     2.599766     2.150737     0.111255
C     0.185174     2.681374     0.524502
H     1.451264     1.454186     1.776299
C     3.003712     3.475812     0.773932
H     2.475793     2.315465    -0.965672
H     3.408157     1.427739     0.232397
C     0.570074     4.008126     1.190029
H     0.038137     2.851164    -0.549015
H    -0.771032     2.335936     0.919682
C     1.903019     4.533645     0.649139
H     3.934809     3.840235     0.328699
H     3.212921     3.293209     1.835428
H    -0.223560     4.744937     1.033673
H     0.649340     3.855684     2.273697
H     2.194256     5.449074     1.173006
H     1.780137     4.801403    -0.408005
70
ts-s8                                            Eopt  -1817.165237
B     0.286248    -3.603134    -1.405940
F     1.250769    -3.446171    -2.325274
F     0.606110    -4.263428    -0.276307
F     0.234664    -1.902688    -0.650177
F    -0.984150    -3.701176    -1.832666
C     4.773844     0.097592    -0.895893
C     4.155631    -0.863058    -0.096803
C     2.788194    -1.094876    -0.212138
C     2.026616    -0.367012    -1.128429
C     2.654332     0.568205    -1.952391
C     4.020892     0.805626    -1.831319
H     5.837893     0.280931    -0.801945
H     4.739245    -1.438319     0.612452
H     0.210330     2.217086    -2.141645
H     2.067771     1.097149    -2.690751
H     4.499008     1.536023    -2.473744
C     0.520860    -0.525322    -1.267973
O    -0.070728    -0.328270    -2.324371
P    -0.481495     0.493442     0.281081
C     0.359963     0.802041     1.936315
C     0.645049    -0.508867     2.688731
C     1.619778     1.677153     1.799329
H    -0.383748     1.372869     2.507121
C     1.318372    -0.240160     4.040363
H     1.297391    -1.142832     2.084510
H    -0.279396    -1.068054     2.845963
C     2.279670     1.915710     3.163638
H     2.336503     1.191856     1.132716
H     1.361851     2.638452     1.351096
C     2.589316     0.597626     3.877643
H     1.544163    -1.193236     4.527309
H     0.616249     0.290752     4.695562
H     3.192745     2.501769     3.024224
H     1.610203     2.517734     3.791009
H     3.043670     0.791749     4.853604
H     3.324025     0.032387     3.291276
C    -1.982269    -0.555877     0.697590
C    -2.879443     0.044083     1.794485
C    -2.802577    -1.015530    -0.522155
H    -1.501150    -1.451468     1.104914
C    -3.957740    -0.967625     2.210807
H    -3.360394     0.956098     1.426809
H    -2.291766     0.327797     2.670715
C    -3.859277    -2.035019    -0.079320
H    -3.305307    -0.162177    -0.980420
H    -2.151878    -1.447354    -1.278750
C    -4.771304    -1.461069     1.009847
H    -4.613780    -0.514584     2.960358
H    -3.470875    -1.823990     2.693417
H    -4.448188    -2.346463    -0.946696
H    -3.356631    -2.934118     0.296908
H    -5.499529    -2.210782     1.333390
H    -5.345627    -0.622994     0.594458
C    -0.949764     2.206990    -0.334804
C     0.157836     2.806599    -1.223976
C    -2.299808     2.291606    -1.066118
H    -1.020379     2.799411     0.586750
C    -0.156442     4.265468    -1.573522
H     2.318795    -1.854675     0.395337
H     1.134802     2.737237    -0.745223
C    -2.622149     3.746433    -1.435373
H    -2.252925     1.679816    -1.971476
H    -3.103171     1.893978    -0.446434
C    -1.512362     4.385136    -2.275235
H     0.639102     4.666879    -2.208310
H    -0.162483     4.867940    -0.656152
H    -3.575004     3.780595    -1.971801
H    -2.758927     4.326248    -0.513567
H    -1.746843     5.434301    -2.478293
H    -1.458607     3.878238    -3.246200
40
ts-s9a                                           Eopt  -1058.042956
C     5.574290    -0.923047    -0.018542
C     5.189785     0.416218     0.039977
C     3.840094     0.755711     0.040013
C     2.866740    -0.247174    -0.018759
C     3.256617    -1.588829    -0.077462
C     4.605792    -1.925798    -0.077280
H     6.626091    -1.185293    -0.018377
H     5.941527     1.195374     0.085609
H     3.528589     1.790444     0.084946
H     2.491896    -2.353453    -0.122352
H     4.904017    -2.966703    -0.122785
C     1.410145     0.088645    -0.020142
O     0.558274    -0.803147    -0.068208
O     1.167806     1.371542     0.034095
B    -0.176231     2.027012     0.067993
F     0.051944     3.393155     0.155172
F    -0.906592     1.573627     1.191825
F    -0.894249     1.719379    -1.112030
O    -3.376608    -0.662898     0.017634
C    -3.821683     0.178563    -1.073688
H    -4.843474     0.471301    -0.827418
H    -3.188567     1.067798    -1.100151
C    -3.789905    -0.588963    -2.377969
H    -4.387405    -1.500257    -2.310825
H    -4.214246     0.044872    -3.159806
H    -2.775388    -0.848600    -2.682407
C    -3.712924    -0.135108     1.316115
H    -4.754898     0.182774     1.250428
H    -3.083896     0.737264     1.505986
C    -3.554322    -1.201187     2.379932
H    -2.514406    -1.499555     2.517876
H    -3.907325    -0.793784     3.329936
H    -4.150478    -2.084265     2.141437
C    -1.630992    -1.024886    -0.110455
H    -1.439174    -0.380765    -0.956490
H    -1.338255    -0.594312     0.831166
C    -1.616564    -2.505313    -0.292828
H    -2.032506    -3.021274     0.572229
H    -2.164356    -2.801788    -1.187106
H    -0.574739    -2.807246    -0.408219
77
ts-s9b                                           Eopt  -1871.791215
C     6.545231    -1.966806    -0.733225
C     6.451558    -0.576446    -0.712655
C     5.224002     0.046999    -0.917218
C     4.082032    -0.723961    -1.155423
C     4.182972    -2.120277    -1.190394
C     5.407185    -2.739426    -0.970289
H     7.501938    -2.448448    -0.566128
H     7.334693     0.025036    -0.532612
H     5.150511     1.124789    -0.888521
H     3.293370    -2.703648    -1.389340
H     5.477905    -3.820789    -0.986285
C     2.755458    -0.102023    -1.416715
O     1.862508    -0.743317    -1.993270
O     2.517742     1.139818    -1.062976
B     2.804330     1.848277     0.236850
F     3.909469     2.690693     0.097276
F     3.009400     0.896093     1.247662
F     1.651965     2.605660     0.510115
C    -0.101244    -0.429174    -1.381336
H     0.105686    -1.424669    -1.037158
H     0.480423     0.364351    -0.950139
C    -0.672590    -0.239622    -2.739692
H    -1.430203    -0.983691    -2.981045
H    -1.110187     0.750951    -2.865620
H     0.133481    -0.335193    -3.469307
P    -1.835889    -0.126829     0.100227
C    -2.702549     1.541441    -0.108496
C    -1.683050     2.628460    -0.497304
C    -3.879417     1.524267    -1.096307
H    -3.101891     1.766200     0.888066
C    -2.356072     4.005084    -0.545380
H    -1.275290     2.398445    -1.486465
H    -0.834123     2.647751     0.183533
C    -4.549452     2.905014    -1.152008
H    -3.517954     1.259874    -2.095848
H    -4.618586     0.772715    -0.810797
C    -3.548899     4.009915    -1.506352
H    -1.620441     4.757629    -0.841530
H    -2.695684     4.275750     0.462191
H    -5.368983     2.882469    -1.876523
H    -4.998662     3.121663    -0.174828
H    -4.044908     4.984842    -1.495064
H    -3.186021     3.852825    -2.529843
C    -1.107621    -0.167370     1.842460
C     0.093720    -1.131251     1.894955
C    -0.716574     1.199484     2.427072
H    -1.918214    -0.573570     2.459442
C     0.591194    -1.299428     3.336094
H     0.905682    -0.717849     1.290588
H    -0.163346    -2.105462     1.472457
C    -0.225699     1.030185     3.872680
H     0.082126     1.645345     1.832371
H    -1.565083     1.887306     2.410896
C     0.951667     0.053588     3.957794
H     1.458997    -1.965198     3.344254
H    -0.190068    -1.786908     3.934113
H     0.063423     2.007816     4.268954
H    -1.052759     0.666321     4.496824
H     1.257809    -0.079037     4.999970
H     1.805779     0.474662     3.418694
C    -3.188506    -1.475694     0.080321
C    -3.556060    -1.889455    -1.354859
C    -2.827019    -2.724427     0.900828
H    -4.053856    -0.990960     0.550365
C    -4.734042    -2.872192    -1.353790
H    -2.687088    -2.376281    -1.810225
H    -3.792992    -1.022508    -1.971646
C    -3.997542    -3.718633     0.910480
H    -1.949038    -3.207756     0.457973
H    -2.565419    -2.463947     1.927152
C    -4.424010    -4.110588    -0.507489
H    -4.970865    -3.161138    -2.381843
H    -5.622961    -2.367710    -0.955228
H    -3.714970    -4.606424     1.483617
H    -4.847012    -3.263078     1.434249
H    -5.292307    -4.774757    -0.471761
H    -3.613794    -4.676664    -0.983602
